# Supplementary material for: Crystal structure of (Z)-3-benz­yloxy-6-[(2-hy­droxy­anilino)methyl­idene]cyclo­hexa-2,4-dien-1-one
Source: Acta Crystallogr Sect E Struct Rep Online. 2014 Nov 26;70(Pt 12):o1292. doi: 10.1107/S1600536814024568 (PMC4257387; doi:10.1107/S1600536814024568)
Supplement: Supplementary file 1 [file e-70-o1292-sup1.cif]

##############################################################################
#                                                                            #
# This CIF contains the data in a paper accepted for publication in          #
# Acta Crystallographica Section E. It conforms to the requirements of       #
# Notes for Authors for Acta Crystallographica Section E, and has been       #
# peer reviewed under the auspices of the IUCr Commission on Journals.       #
#                                                                            #
# Full details of the Crystallographic Information File format               #
# are given in the paper "The Crystallographic Information File (CIF):       #
# a New Standard Archive File for Crystallography" by S. R. Hall, F. H.      #
# Allen and I. D. Brown [Acta Cryst. (1991), A47, 655-685].                  #
#                                                                            #
# The current version of the core CIF dictionary is obtainable from          #
# ftp://ftp.iucr.org/pub/cif_core.dic.                                       #
#                                                                            #
# Software is freely available for graphical display of the structure(s)     #
# in this CIF. For information consult the CIF software page                 #
# http://www.iucr.org/resources/cif/software.                                #
#                                                                            #
# This file may be used for bona fide research purposes within the           #
# scientific community so long as proper attribution is given to the journal # 
# article from which it was obtained.                                        #
#                                                                            #
##############################################################################
data_global
_audit_creation_method     'WinGX routine CIF_UPDATE'
_audit_conform_dict_name     cif_core.dic
_audit_conform_dict_version     2.3
_journal_date_recd_electronic     2014-10-29
_journal_date_accepted     2014-11-08
_journal_name_full     'Acta Crystallographica, Section E'
_journal_year     2014
_journal_volume     70
_journal_issue     12
_journal_page_first     o1292
_journal_page_last     o1292
_journal_paper_category     HO
_journal_paper_doi     10.1107/S1600536814024568
_journal_coeditor_code     XU5827
_publ_contact_author_name     'Nadir, Ghichi*'
_publ_contact_author_address
;
Unit\'e de recherche de Chimie de l'Environnement
et Mol\'eculaire Structurale
Facult\'e du sciences exactes,
Universit\'e de Constantine 1,
25000 Constantine,
Algeria
;
_publ_contact_author_email     'nitov2013@hotmail.fr'
_publ_contact_author_fax     '00 (213) 31 81 84 97'
_publ_contact_author_phone     '00 (213) 773 69 25 93'
_publ_section_title
;\
Crystal structure of
(<i>Z</i>)-3-benzyloxy-6-[(2-hydroxyanilino)methylidene]cyclohexa-2,4-dien-1-\
one
;
loop_
    _publ_author_name
    _publ_author_address
    'Ghichi, Nadir'
;
Unit\'e de Recherche de Chimie de l'Environnement et Mol\'eculaire \
Structurale (CHEMS), Facult\'e des Sciences Exactes, D\'epartement de Chimie,
Universit\'e Constantine 1, Algeria
;
    'Benboudiaf, Ali'
;
Unit\'e de Recherche de Chimie de l'Environnement et Mol\'eculaire \
Structurale (CHEMS), Facult\'e des Sciences Exactes, D\'epartement de Chimie,
Universit\'e Constantine 1, Algeria
;
    'Merazig, Hocine'
;
Unit\'e de Recherche de Chimie de l'Environnement et Mol\'eculaire \
Structurale (CHEMS), Facult\'e des Sciences Exactes, D\'epartement de Chimie,
Universit\'e Constantine 1, Algeria
;
data_I
_audit_creation_method     'WinGX routine CIF_UPDATE'
_database_code_depnum_ccdc_archive     'CCDC 1033206'
_chemical_name_systematic
;\
(<i>Z</i>)-3-Benzyloxy-6-[(2-hydroxyanilino)methylidene]cyclohexa-\
2,4-dien-1-one
;
_chemical_name_common     ?
_chemical_formula_moiety     'C20 H17 N O3'
_chemical_formula_sum     'C20 H17 N O3'
_chemical_formula_structural     'C20 H17 N O3'
_chemical_formula_iupac     'C20 H17 N O3'
_chemical_formula_weight     319.21
_symmetry_cell_setting     monoclinic
_symmetry_space_group_name_H-M     'P 21/c'
_symmetry_space_group_name_Hall     '-P 2ybc'
loop_
    _symmetry_equiv_pos_as_xyz
    'x, y, z'
    '-x, y+1/2, -z+1/2'
    '-x, -y, -z'
    'x, -y-1/2, z-1/2'
_cell_length_a     12.890(5)
_cell_length_b     8.343(5)
_cell_length_c     19.908(5)
_cell_angle_alpha     90.00
_cell_angle_beta     129.616(15)
_cell_angle_gamma     90.00
_cell_volume     1649.2(12)
_cell_formula_units_Z     4
_cell_measurement_temperature     293(2)
_exptl_crystal_description     block
_exptl_crystal_colour     orange
_exptl_crystal_size_max     0.03
_exptl_crystal_size_mid     0.02
_exptl_crystal_size_min     0.01
_exptl_crystal_density_diffrn     1.286
_exptl_crystal_density_method     'not measured'
_exptl_crystal_F_000     672
_exptl_absorpt_coefficient_mu     0.087
_exptl_absorpt_correction_type     none
_exptl_absorpt_correction_T_min     ?
_exptl_absorpt_correction_T_max     ?
_diffrn_ambient_temperature     293(2)
_diffrn_radiation_type     MoK\a
_diffrn_radiation_wavelength     0.71073
_diffrn_radiation_source     'fine-focus sealed tube'
_diffrn_radiation_monochromator     graphite
_diffrn_measurement_device_type     'Bruker APEXII CCD'
_diffrn_measurement_method     'phi and omega scans'
_diffrn_reflns_number     10996
_diffrn_reflns_av_R_equivalents     0.0263
_diffrn_reflns_av_sigmaI/netI     0.0298
_diffrn_reflns_theta_min     2.66
_diffrn_reflns_theta_max     25.07
_diffrn_reflns_theta_full     25.07
_diffrn_measured_fraction_theta_max     0.974
_diffrn_measured_fraction_theta_full     0.974
_diffrn_reflns_limit_h_min     -15
_diffrn_reflns_limit_h_max     14
_diffrn_reflns_limit_k_min     -9
_diffrn_reflns_limit_k_max     9
_diffrn_reflns_limit_l_min     -23
_diffrn_reflns_limit_l_max     22
_refine_special_details
;
Refinement of <i>F</i>^2^ against ALL reflections. The weighted <i>R</i>-factor
<i>wR</i> and goodness of fit <i>S</i> are based on <i>F</i>^2^, conventional
<i>R</i>-factors <i>R</i> are based on <i>F</i>, with <i>F</i> set to zero for
negative <i>F</i>^2^. The threshold expression of <i>F</i>^2^ >
\s(<i>F</i>^2^) is used only for calculating <i>R</i>-factors(gt) <i>etc</i>.
and is not relevant to the choice of reflections for refinement.
<i>R</i>-factors based on <i>F</i>^2^ are statistically about twice as large
as those based on <i>F</i>, and <i>R</i>- factors based on ALL data will be
even larger.
;
_reflns_number_total     2845
_reflns_number_gt     2019
_reflns_threshold_expression     I>2sigma(I)
_refine_ls_structure_factor_coef     Fsqd
_refine_ls_matrix_type     full
_refine_ls_R_factor_all     0.0650
_refine_ls_R_factor_gt     0.0399
_refine_ls_wR_factor_gt     0.0919
_refine_ls_wR_factor_ref     0.1050
_refine_ls_goodness_of_fit_ref     1.014
_refine_ls_restrained_S_all     1.014
_refine_ls_number_reflns     2845
_refine_ls_number_parameters     217
_refine_ls_number_restraints     0
_refine_ls_hydrogen_treatment     constr
_refine_ls_weighting_scheme     calc
_refine_ls_weighting_details
         'calc w=1/[\s^2^(Fo^2^)+(0.0535P)^2^+0.1282P] where P=(Fo^2^+2Fc^2^)/3'
_atom_sites_solution_hydrogens     geom
_atom_sites_solution_primary     direct
_atom_sites_solution_secondary     difmap
_refine_ls_shift/su_max     0.000
_refine_ls_shift/su_mean     0.000
_refine_diff_density_max     0.128
_refine_diff_density_min     -0.181
_refine_ls_extinction_method     'none'
loop_
    _atom_type_symbol
    _atom_type_description
    _atom_type_scat_dispersion_real
    _atom_type_scat_dispersion_imag
    _atom_type_scat_source
    'C' 'C' 0.0030 0.0020
                         'International Tables Vol C Tables 4.2.6.8 and 6.1.1.4'
    'H' 'H' 0.0000 0.0000
                         'International Tables Vol C Tables 4.2.6.8 and 6.1.1.4'
    'N' 'N' 0.0060 0.0030
                         'International Tables Vol C Tables 4.2.6.8 and 6.1.1.4'
    'O' 'O' 0.0110 0.0060
                         'International Tables Vol C Tables 4.2.6.8 and 6.1.1.4'
_computing_data_collection
;
APEX2 (Bruker, 2006)
;
_computing_cell_refinement
;
SAINT (Bruker, 2006)
;
_computing_data_reduction
;
SAINT (Bruker, 2006)
;
_computing_structure_solution
;
SHELXS97 (Sheldrick, 2008)
;
_computing_structure_refinement
;
SHELXL97 (Sheldrick, 2008)
;
_computing_molecular_graphics
;
ORTEP-3 for Windows (Farrugia, 2012)
;
_computing_publication_material
;
WinGX (Farrugia, 2012)
;
loop_
    _atom_site_type_symbol
    _atom_site_label
    _atom_site_fract_x
    _atom_site_fract_y
    _atom_site_fract_z
    _atom_site_U_iso_or_equiv
    _atom_site_thermal_displace_type
    _atom_site_calc_flag
    _atom_site_refinement_flags
    _atom_site_occupancy
    O O1 0.08170(10) -0.46817(14) 0.29489(8) 0.0510(4) Uani . . 1.000
    O O2 0.13038(10) -0.09947(13) 0.24415(7) 0.0445(4) Uani . . 1.000
    O O3 0.29081(10) 0.34273(14) 0.18059(7) 0.0497(4) Uani . . 1.000
    N N1 0.29329(12) -0.33924(15) 0.32821(8) 0.0349(4) Uani . . 1.000
    C C1 0.20033(17) -0.7115(2) 0.37366(11) 0.0465(6) Uani . . 1.000
    C C2 0.19333(15) -0.56093(19) 0.34232(10) 0.0368(5) Uani . . 1.000
    C C3 0.30842(14) -0.49543(19) 0.36000(9) 0.0327(5) Uani . . 1.000
    C C4 0.42609(15) -0.5832(2) 0.40563(10) 0.0418(6) Uani . . 1.000
    C C5 0.43154(17) -0.7336(2) 0.43620(11) 0.0469(6) Uani . . 1.000
    C C6 0.31962(18) -0.7966(2) 0.42096(12) 0.0499(7) Uani . . 1.000
    C C7 0.38268(14) -0.2492(2) 0.33441(10) 0.0359(5) Uani . . 1.000
    C C8 0.35558(14) -0.09631(19) 0.29854(10) 0.0334(5) Uani . . 1.000
    C C9 0.22447(14) -0.02458(18) 0.25091(10) 0.0333(5) Uani . . 1.000
    C C10 0.20234(14) 0.12504(19) 0.21107(10) 0.0364(5) Uani . . 1.000
    C C11 0.30365(15) 0.2003(2) 0.21852(10) 0.0373(5) Uani . . 1.000
    C C12 0.43407(15) 0.1325(2) 0.26765(11) 0.0429(6) Uani . . 1.000
    C C13 0.45764(14) -0.0112(2) 0.30572(10) 0.0391(6) Uani . . 1.000
    C C14 0.15921(15) 0.4129(2) 0.12213(11) 0.0459(6) Uani . . 1.000
    C C15 0.16707(14) 0.5500(2) 0.07665(10) 0.0413(6) Uani . . 1.000
    C C16 0.1628(2) 0.7053(2) 0.09686(12) 0.0615(8) Uani . . 1.000
    C C17 0.1699(2) 0.8323(3) 0.05546(15) 0.0794(9) Uani . . 1.000
    C C18 0.1801(2) 0.8034(3) -0.00759(15) 0.0718(9) Uani . . 1.000
    C C19 0.18242(19) 0.6501(3) -0.02999(14) 0.0675(9) Uani . . 1.000
    C C20 0.17652(16) 0.5232(2) 0.01228(12) 0.0550(7) Uani . . 1.000
    H H1 0.12478 -0.75575 0.36294 0.0558 Uiso . . 1.000
    H H01 0.20956 -0.28801 0.29816 0.0419 Uiso . . 1.000
    H H3 0.01953 -0.51531 0.28781 0.0765 Uiso . . 1.000
    H H4 0.50165 -0.54071 0.41573 0.0501 Uiso . . 1.000
    H H5 0.51090 -0.79264 0.46715 0.0562 Uiso . . 1.000
    H H6 0.32429 -0.89733 0.44272 0.0599 Uiso . . 1.000
    H H7 0.46914 -0.28998 0.36450 0.0430 Uiso . . 1.000
    H H10 0.11811 0.17324 0.17938 0.0437 Uiso . . 1.000
    H H12 0.50254 0.18660 0.27351 0.0515 Uiso . . 1.000
    H H13 0.54313 -0.05599 0.33761 0.0469 Uiso . . 1.000
    H H14A 0.09445 0.33409 0.07991 0.0551 Uiso . . 1.000
    H H14B 0.13102 0.45110 0.15431 0.0551 Uiso . . 1.000
    H H16 0.15485 0.72580 0.13934 0.0738 Uiso . . 1.000
    H H17 0.16786 0.93702 0.07052 0.0953 Uiso . . 1.000
    H H18 0.18538 0.88871 -0.03536 0.0861 Uiso . . 1.000
    H H19 0.18798 0.63063 -0.07361 0.0811 Uiso . . 1.000
    H H20 0.17896 0.41865 -0.00285 0.0660 Uiso . . 1.000
loop_
    _atom_site_aniso_label
    _atom_site_aniso_U_11
    _atom_site_aniso_U_22
    _atom_site_aniso_U_33
    _atom_site_aniso_U_12
    _atom_site_aniso_U_13
    _atom_site_aniso_U_23
    O1 0.0330(6) 0.0491(8) 0.0727(8) 0.0009(5) 0.0345(6) 0.0098(7)
    O2 0.0309(6) 0.0414(7) 0.0679(8) 0.0004(5) 0.0346(6) 0.0052(6)
    O3 0.0290(6) 0.0565(8) 0.0542(8) 0.0006(5) 0.0221(6) 0.0197(6)
    N1 0.0274(7) 0.0368(8) 0.0406(8) 0.0005(6) 0.0217(6) 0.0000(6)
    C1 0.0482(10) 0.0438(11) 0.0555(11) -0.0055(9) 0.0368(9) -0.0001(9)
    C2 0.0342(9) 0.0397(10) 0.0399(9) 0.0004(8) 0.0252(8) -0.0017(8)
    C3 0.0319(8) 0.0343(10) 0.0322(9) -0.0013(7) 0.0206(7) -0.0037(7)
    C4 0.0333(9) 0.0445(11) 0.0432(10) 0.0003(8) 0.0224(8) -0.0027(9)
    C5 0.0432(10) 0.0440(11) 0.0450(10) 0.0104(8) 0.0242(9) 0.0048(9)
    C6 0.0596(12) 0.0405(11) 0.0516(11) 0.0026(9) 0.0364(10) 0.0060(9)
    C7 0.0278(8) 0.0434(11) 0.0375(9) 0.0000(7) 0.0213(7) -0.0039(8)
    C8 0.0273(8) 0.0374(10) 0.0363(9) -0.0027(7) 0.0207(7) -0.0038(8)
    C9 0.0276(8) 0.0360(10) 0.0404(9) -0.0048(7) 0.0236(7) -0.0071(8)
    C10 0.0248(8) 0.0411(10) 0.0409(10) 0.0020(7) 0.0198(7) 0.0014(8)
    C11 0.0303(8) 0.0431(10) 0.0368(9) -0.0040(7) 0.0206(7) 0.0023(8)
    C12 0.0282(9) 0.0507(12) 0.0500(11) -0.0048(8) 0.0250(8) 0.0036(9)
    C13 0.0246(8) 0.0464(11) 0.0449(10) 0.0011(7) 0.0215(7) 0.0017(9)
    C14 0.0306(9) 0.0520(11) 0.0459(10) 0.0006(8) 0.0201(8) 0.0089(9)
    C15 0.0266(8) 0.0496(12) 0.0345(9) -0.0029(8) 0.0134(7) 0.0049(8)
    C16 0.0778(14) 0.0555(14) 0.0382(11) -0.0166(11) 0.0309(10) -0.0072(10)
    C17 0.1057(18) 0.0477(14) 0.0607(15) -0.0198(12) 0.0418(14) -0.0049(12)
    C18 0.0623(13) 0.0730(17) 0.0628(15) -0.0103(12) 0.0318(12) 0.0223(13)
    C19 0.0553(12) 0.0960(19) 0.0647(14) 0.0165(12) 0.0445(11) 0.0287(14)
    C20 0.0482(11) 0.0627(13) 0.0620(12) 0.0134(9) 0.0388(10) 0.0119(11)
_geom_special_details
;
Bond distances, angles <i>etc</i>. have been calculated using the rounded
fractional coordinates. All su's are estimated from the variances of the
(full) variance-covariance matrix. The cell e.s.d.'s are taken into account in
the estimation of distances, angles and torsion angles
;
loop_
    _geom_bond_atom_site_label_1
    _geom_bond_atom_site_label_2
    _geom_bond_site_symmetry_1
    _geom_bond_site_symmetry_2
    _geom_bond_distance
    _geom_bond_publ_flag
    O1 C2 . . 1.352(2) n
    O2 C9 . . 1.293(3) n
    O3 C11 . . 1.360(2) n
    O3 C14 . . 1.434(3) n
    O1 H3 . . 0.8200 no
    N1 C7 . . 1.314(3) n
    N1 C3 . . 1.407(2) n
    N1 H01 . . 0.9400 no
    C1 C6 . . 1.382(3) no
    C1 C2 . . 1.380(3) no
    C2 C3 . . 1.399(3) no
    C3 C4 . . 1.380(3) no
    C4 C5 . . 1.377(3) no
    C5 C6 . . 1.375(4) no
    C7 C8 . . 1.393(2) no
    C8 C13 . . 1.420(3) no
    C8 C9 . . 1.439(3) no
    C9 C10 . . 1.407(2) no
    C10 C11 . . 1.369(3) no
    C11 C12 . . 1.416(3) no
    C12 C13 . . 1.346(2) no
    C14 C15 . . 1.502(3) no
    C15 C20 . . 1.381(3) no
    C15 C16 . . 1.368(3) no
    C16 C17 . . 1.381(3) no
    C17 C18 . . 1.364(4) no
    C18 C19 . . 1.361(4) no
    C19 C20 . . 1.384(3) no
    C1 H1 . . 0.9300 no
    C4 H4 . . 0.9300 no
    C5 H5 . . 0.9300 no
    C6 H6 . . 0.9300 no
    C7 H7 . . 0.9300 no
    C10 H10 . . 0.9300 no
    C12 H12 . . 0.9300 no
    C13 H13 . . 0.9300 no
    C14 H14A . . 0.9700 no
    C14 H14B . . 0.9700 no
    C16 H16 . . 0.9300 no
    C17 H17 . . 0.9300 no
    C18 H18 . . 0.9300 no
    C19 H19 . . 0.9300 no
    C20 H20 . . 0.9300 no
loop_
    _geom_contact_atom_site_label_1
    _geom_contact_atom_site_label_2
    _geom_contact_distance
    _geom_contact_site_symmetry_1
    _geom_contact_site_symmetry_2
    _geom_contact_publ_flag
    O1 N1 2.594(3) . . no
    O1 O2 2.563(3) . 2_545 no
    O2 C2 3.364(3) . 2_555 no
    O2 N1 2.594(2) . . no
    O2 O1 2.563(3) . 2_555 no
    O3 C13 3.309(3) . 2_655 no
    O1 H18 2.8100 . 4_555 no
    O1 H01 2.2000 . . no
    O2 H16 2.7200 . 1_545 no
    O2 H1 2.8500 . 2_555 no
    O2 H3 1.7500 . 2_555 no
    O2 H01 1.8100 . . no
    O3 H13 2.5300 . 2_655 no
    N1 O1 2.594(3) . . no
    N1 O2 2.594(2) . . no
    C1 C10 3.528(3) . 1_545 no
    C2 O2 3.364(3) . 2_545 no
    C4 C4 3.248(3) . 3_646 no
    C4 C11 3.483(3) . 1_545 no
    C4 C5 3.592(3) . 3_646 no
    C5 C11 3.563(3) . 1_545 no
    C5 C4 3.592(3) . 3_646 no
    C5 C7 3.559(3) . 3_646 no
    C5 C12 3.556(4) . 1_545 no
    C6 C10 3.481(3) . 1_545 no
    C6 C9 3.360(3) . 1_545 no
    C7 C5 3.559(3) . 3_646 no
    C8 C16 3.509(3) . 1_545 no
    C9 C16 3.465(3) . 1_545 no
    C9 C6 3.360(3) . 1_565 no
    C10 C1 3.528(3) . 1_565 no
    C10 C6 3.481(3) . 1_565 no
    C11 C4 3.483(3) . 1_565 no
    C11 C5 3.563(3) . 1_565 no
    C12 C5 3.556(4) . 1_565 no
    C13 O3 3.309(3) . 2_645 no
    C14 C20 3.377(4) . 3_565 no
    C14 C19 3.568(4) . 3_565 no
    C14 C15 3.496(3) . 3_565 no
    C15 C14 3.496(3) . 3_565 no
    C15 C15 3.435(3) . 3_565 no
    C16 C9 3.465(3) . 1_565 no
    C16 C8 3.509(3) . 1_565 no
    C19 C14 3.568(4) . 3_565 no
    C20 C14 3.377(4) . 3_565 no
    C2 H18 2.8800 . 4_555 no
    C4 H7 2.7500 . . no
    C7 H4 2.7800 . . no
    C7 H16 3.0300 . 1_545 no
    C8 H16 2.9100 . 1_545 no
    C9 H3 2.7200 . 2_555 no
    C9 H16 2.7400 . 1_545 no
    C9 H01 2.4500 . . no
    C10 H17 2.9800 . 1_545 no
    C10 H14B 2.8600 . . no
    C10 H14A 2.6800 . . no
    C14 H10 2.5200 . . no
    C15 H13 3.0900 . 2_655 no
    C15 H14A 2.9300 . 3_565 no
    C16 H14A 2.9300 . 3_565 no
    C17 H14A 3.0100 . 3_565 no
    C18 H14A 3.0700 . 3_565 no
    C19 H6 3.0600 . 4_544 no
    C19 H14A 3.0400 . 3_565 no
    C20 H13 2.9400 . 2_655 no
    C20 H14A 2.9700 . 3_565 no
    H1 H3 2.3500 . . no
    H1 O2 2.8500 . 2_545 no
    H01 O1 2.2000 . . no
    H01 O2 1.8100 . . no
    H01 C9 2.4500 . . no
    H3 H1 2.3500 . . no
    H3 O2 1.7500 . 2_545 no
    H3 C9 2.7200 . 2_545 no
    H4 C7 2.7800 . . no
    H4 H7 2.2500 . . no
    H6 C19 3.0600 . 4_545 no
    H6 H19 2.5000 . 4_545 no
    H7 C4 2.7500 . . no
    H7 H4 2.2500 . . no
    H7 H13 2.3800 . . no
    H10 C14 2.5200 . . no
    H10 H14A 2.2500 . . no
    H10 H14B 2.4000 . . no
    H13 H7 2.3800 . . no
    H13 O3 2.5300 . 2_645 no
    H13 C15 3.0900 . 2_645 no
    H13 C20 2.9400 . 2_645 no
    H14A C10 2.6800 . . no
    H14A H10 2.2500 . . no
    H14A H20 2.5900 . . no
    H14A C15 2.9300 . 3_565 no
    H14A C16 2.9300 . 3_565 no
    H14A C17 3.0100 . 3_565 no
    H14A C18 3.0700 . 3_565 no
    H14A C19 3.0400 . 3_565 no
    H14A C20 2.9700 . 3_565 no
    H14B C10 2.8600 . . no
    H14B H10 2.4000 . . no
    H14B H16 2.3600 . . no
    H16 O2 2.7200 . 1_565 no
    H16 C7 3.0300 . 1_565 no
    H16 C8 2.9100 . 1_565 no
    H16 C9 2.7400 . 1_565 no
    H16 H14B 2.3600 . . no
    H17 C10 2.9800 . 1_565 no
    H18 O1 2.8100 . 4_554 no
    H18 C2 2.8800 . 4_554 no
    H19 H6 2.5000 . 4_544 no
    H20 H14A 2.5900 . . no
loop_
    _geom_angle_atom_site_label_1
    _geom_angle_atom_site_label_2
    _geom_angle_atom_site_label_3
    _geom_angle_site_symmetry_1
    _geom_angle_site_symmetry_2
    _geom_angle_site_symmetry_3
    _geom_angle
    _geom_angle_publ_flag
    C11 O3 C14 . . . 117.99(16) n
    C2 O1 H3 . . . 109.00 no
    C3 N1 C7 . . . 128.73(17) n
    C7 N1 H01 . . . 112.00 no
    C3 N1 H01 . . . 119.00 no
    C2 C1 C6 . . . 120.0(2) no
    C1 C2 C3 . . . 119.26(18) no
    O1 C2 C3 . . . 115.96(15) n
    O1 C2 C1 . . . 124.8(2) n
    C2 C3 C4 . . . 120.16(16) no
    N1 C3 C4 . . . 124.50(18) n
    N1 C3 C2 . . . 115.34(16) n
    C3 C4 C5 . . . 120.0(2) no
    C4 C5 C6 . . . 120.0(2) no
    C1 C6 C5 . . . 120.60(17) no
    N1 C7 C8 . . . 123.86(18) n
    C9 C8 C13 . . . 118.82(15) no
    C7 C8 C9 . . . 121.60(18) no
    C7 C8 C13 . . . 119.54(18) no
    O2 C9 C8 . . . 119.83(14) n
    O2 C9 C10 . . . 122.04(17) n
    C8 C9 C10 . . . 118.12(18) no
    C9 C10 C11 . . . 120.61(18) no
    C10 C11 C12 . . . 121.45(16) no
    O3 C11 C12 . . . 113.76(18) n
    O3 C11 C10 . . . 124.78(18) n
    C11 C12 C13 . . . 119.2(2) no
    C8 C13 C12 . . . 121.81(19) no
    O3 C14 C15 . . . 107.49(17) n
    C14 C15 C16 . . . 120.87(18) no
    C14 C15 C20 . . . 121.07(16) no
    C16 C15 C20 . . . 118.05(18) no
    C15 C16 C17 . . . 121.4(2) no
    C16 C17 C18 . . . 119.7(2) no
    C17 C18 C19 . . . 120.2(2) no
    C18 C19 C20 . . . 119.9(2) no
    C15 C20 C19 . . . 120.79(18) no
    C2 C1 H1 . . . 120.00 no
    C6 C1 H1 . . . 120.00 no
    C3 C4 H4 . . . 120.00 no
    C5 C4 H4 . . . 120.00 no
    C4 C5 H5 . . . 120.00 no
    C6 C5 H5 . . . 120.00 no
    C1 C6 H6 . . . 120.00 no
    C5 C6 H6 . . . 120.00 no
    N1 C7 H7 . . . 118.00 no
    C8 C7 H7 . . . 118.00 no
    C9 C10 H10 . . . 120.00 no
    C11 C10 H10 . . . 120.00 no
    C11 C12 H12 . . . 120.00 no
    C13 C12 H12 . . . 120.00 no
    C8 C13 H13 . . . 119.00 no
    C12 C13 H13 . . . 119.00 no
    O3 C14 H14A . . . 110.00 no
    O3 C14 H14B . . . 110.00 no
    C15 C14 H14A . . . 110.00 no
    C15 C14 H14B . . . 110.00 no
    H14A C14 H14B . . . 108.00 no
    C15 C16 H16 . . . 119.00 no
    C17 C16 H16 . . . 119.00 no
    C16 C17 H17 . . . 120.00 no
    C18 C17 H17 . . . 120.00 no
    C17 C18 H18 . . . 120.00 no
    C19 C18 H18 . . . 120.00 no
    C18 C19 H19 . . . 120.00 no
    C20 C19 H19 . . . 120.00 no
    C15 C20 H20 . . . 120.00 no
    C19 C20 H20 . . . 120.00 no
loop_
    _geom_torsion_atom_site_label_1
    _geom_torsion_atom_site_label_2
    _geom_torsion_atom_site_label_3
    _geom_torsion_atom_site_label_4
    _geom_torsion_site_symmetry_1
    _geom_torsion_site_symmetry_2
    _geom_torsion_site_symmetry_3
    _geom_torsion_site_symmetry_4
    _geom_torsion
    _geom_torsion_publ_flag
    C14 O3 C11 C10 . . . . -6.0(2) no
    C14 O3 C11 C12 . . . . 173.65(15) no
    C11 O3 C14 C15 . . . . -169.43(14) no
    C7 N1 C3 C2 . . . . -179.48(16) no
    C7 N1 C3 C4 . . . . 0.4(3) no
    C3 N1 C7 C8 . . . . 178.54(16) no
    C6 C1 C2 O1 . . . . 179.47(17) no
    C6 C1 C2 C3 . . . . -0.8(3) no
    C2 C1 C6 C5 . . . . -0.9(3) no
    O1 C2 C3 N1 . . . . 1.9(2) no
    O1 C2 C3 C4 . . . . -177.97(15) no
    C1 C2 C3 N1 . . . . -177.80(15) no
    C1 C2 C3 C4 . . . . 2.3(2) no
    N1 C3 C4 C5 . . . . 178.08(15) no
    C2 C3 C4 C5 . . . . -2.0(2) no
    C3 C4 C5 C6 . . . . 0.3(3) no
    C4 C5 C6 C1 . . . . 1.2(3) no
    N1 C7 C8 C9 . . . . -0.1(3) no
    N1 C7 C8 C13 . . . . -177.38(16) no
    C7 C8 C9 O2 . . . . 3.2(2) no
    C7 C8 C9 C10 . . . . -175.25(16) no
    C13 C8 C9 O2 . . . . -179.46(15) no
    C13 C8 C9 C10 . . . . 2.1(2) no
    C7 C8 C13 C12 . . . . 175.87(16) no
    C9 C8 C13 C12 . . . . -1.5(2) no
    O2 C9 C10 C11 . . . . -179.13(15) no
    C8 C9 C10 C11 . . . . -0.7(2) no
    C9 C10 C11 O3 . . . . 178.27(15) no
    C9 C10 C11 C12 . . . . -1.3(3) no
    O3 C11 C12 C13 . . . . -177.70(15) no
    C10 C11 C12 C13 . . . . 1.9(3) no
    C11 C12 C13 C8 . . . . -0.5(3) no
    O3 C14 C15 C16 . . . . -107.2(2) no
    O3 C14 C15 C20 . . . . 73.9(2) no
    C14 C15 C16 C17 . . . . -180.0(2) no
    C20 C15 C16 C17 . . . . -1.1(3) no
    C14 C15 C20 C19 . . . . 179.4(2) no
    C16 C15 C20 C19 . . . . 0.4(3) no
    C15 C16 C17 C18 . . . . 0.6(4) no
    C16 C17 C18 C19 . . . . 0.4(4) no
    C17 C18 C19 C20 . . . . -1.0(4) no
    C18 C19 C20 C15 . . . . 0.6(4) no
loop_
    _geom_hbond_atom_site_label_D
    _geom_hbond_atom_site_label_H
    _geom_hbond_atom_site_label_A
    _geom_hbond_site_symmetry_A
    _geom_hbond_distance_DH
    _geom_hbond_distance_HA
    _geom_hbond_distance_DA
    _geom_hbond_angle_DHA
    _geom_hbond_publ_flag
    N1 H01 O2 . 0.94 1.81 2.594(2) 139 yes
    O1 H3 O2 2_545 0.82 1.75 2.563(3) 170 yes
    C13 H13 O3 2_645 0.93 2.53 3.309(3) 141 yes
    C14 H14A Cg1 3_565 0.97 2.66 3.406(3) 134 yes
