# Supplementary material for: Crystal structure of (Z)-3-benz­yloxy-6-[(2-hy­droxy­anilino)methyl­idene]cyclo­hexa-2,4-dien-1-one
Source: Acta Crystallogr Sect E Struct Rep Online. 2014 Nov 26;70(Pt 12):o1292. doi: 10.1107/S1600536814024568 (PMC4257387; doi:10.1107/S1600536814024568)
Supplement: Supplementary file 2 [file e-70-o1292-Isup2.hkl]

#
# h,k,l, Fc-squared, Fo-squared, sigma(Fo-squared) and status flag
#
data_I
_shelx_title ' scan_0m_p21_n          R =  New: P21/c'
_shelx_refln_list_code          4
_shelx_F_calc_maximum      173.87
_exptl_crystal_F_000       671.90
_reflns_d_resolution_high  0.8387
 
loop_
 _symmetry_equiv_pos_as_xyz
 'x, y, z'
 '-x, y+1/2, -z+1/2'
 '-x, -y, -z'
 'x, -y-1/2, z-1/2'
 
_cell_length_a    12.8900
_cell_length_b     8.3430
_cell_length_c    19.9080
_cell_angle_alpha  90.000
_cell_angle_beta  129.616
_cell_angle_gamma  90.000
 
_shelx_F_squared_multiplier     1.000
 
loop_
 _refln_index_h
 _refln_index_k
 _refln_index_l
 _refln_F_squared_calc
 _refln_F_squared_meas
 _refln_F_squared_sigma
 _refln_observed_status
   2   0   0    24855.11    21104.07    110.26 o
   3   0   0    15091.97    13982.21     74.94 o
   4   0   0     2002.66     1974.47     14.61 o
   5   0   0      237.85      196.58      4.24 o
   6   0   0     1632.11     1566.43     14.29 o
   7   0   0      735.57      741.61     12.33 o
   8   0   0     2768.77     2685.44     27.34 o
   9   0   0       29.18       24.68      3.81 o
  10   0   0      173.11      186.22     12.00 o
  11   0   0       85.98      101.78     10.78 o
   1   1   0       87.37       70.69      3.28 o
   2   1   0     5505.05     5154.23     21.47 o
   3   1   0      145.17      149.15      2.11 o
   4   1   0      263.94      225.33      2.85 o
   5   1   0     1915.74     1961.44     11.03 o
   6   1   0      384.66      400.79      4.65 o
   7   1   0       99.59       96.33      3.49 o
   8   1   0        7.91        7.52      1.75 o
   9   1   0      443.96      452.98      8.62 o
  10   1   0      252.14      236.29      8.20 o
  11   1   0        0.52        9.16      4.61 o
   0   2   0       12.38       13.13      3.11 o
   1   2   0     1659.59     1530.01     19.01 o
   2   2   0      786.98      714.20      6.55 o
   3   2   0     1070.69     1048.35      7.26 o
   4   2   0        1.74        2.23      0.93 o
   5   2   0       14.28       11.05      1.16 o
   6   2   0       18.21       17.85      1.51 o
   7   2   0      150.76      130.73      3.85 o
   8   2   0        3.95        3.19      2.67 o
   9   2   0       61.80       66.91      4.60 o
  10   2   0      112.86      120.17      7.57 o
  11   2   0       11.39        5.48      7.81 o
   1   3   0      329.36      353.73      5.79 o
   2   3   0      168.32      189.21      4.10 o
   3   3   0       13.28       13.35      1.35 o
   4   3   0     1240.04     1347.94     11.02 o
   5   3   0       71.35       83.86      2.49 o
   6   3   0      216.11      229.00      6.20 o
   7   3   0        2.28        2.22      1.40 o
   8   3   0      101.71       87.67      3.74 o
   9   3   0       30.70       27.79      4.19 o
  10   3   0       18.24        5.63      4.37 o
  11   3   0        5.83        8.52      9.36 o
   0   4   0       91.27      105.53     14.79 o
   1   4   0       71.23       62.98      3.37 o
   2   4   0      241.35      232.54      5.56 o
   3   4   0       10.08       10.36      1.58 o
   4   4   0       54.90       58.21      3.12 o
   5   4   0        9.41        5.59      1.58 o
   6   4   0       36.73       31.19      2.47 o
   7   4   0      220.08      216.41      6.48 o
   8   4   0       19.02       17.98      3.59 o
   9   4   0        1.70        1.27      4.10 o
  10   4   0        4.93        5.10      5.16 o
   1   5   0       98.27      111.96      4.91 o
   2   5   0        0.54       -1.22      1.83 o
   3   5   0       60.32       67.59      3.59 o
   4   5   0       98.12       95.78      3.85 o
   5   5   0       21.70       18.54      4.23 o
   6   5   0       12.80       15.23      2.23 o
   7   5   0       43.99       44.76      4.58 o
   8   5   0       33.33       29.01      5.89 o
   9   5   0        3.22        0.25      4.32 o
  10   5   0       16.45       34.60     12.20 o
   0   6   0       86.74       91.76      8.13 o
   1   6   0        6.22        7.52      2.34 o
   2   6   0      348.16      338.85      9.13 o
   3   6   0       89.95       93.23      4.74 o
   4   6   0      629.76      642.04     10.44 o
   5   6   0      426.67      419.14      9.52 o
   6   6   0       12.56       15.32      3.66 o
   7   6   0       11.11        4.34      4.37 o
   8   6   0      197.18      205.76     16.71 o
   9   6   0        2.38        8.93      6.26 o
   1   7   0      126.28      129.43      8.34 o
   2   7   0      212.95      218.62     11.48 o
   3   7   0        2.24        5.02      2.84 o
   4   7   0      346.81      369.78     13.20 o
   5   7   0      147.83      165.83      8.61 o
   6   7   0        3.35        6.35      4.49 o
   7   7   0       79.22       89.56      9.16 o
   8   7   0        0.03       -4.85      6.90 o
   0   8   0        0.43        1.21      6.58 o
   1   8   0       81.14       86.16      6.89 o
   2   8   0       76.87       76.67      7.11 o
   3   8   0       15.89       16.29      4.95 o
   4   8   0        1.14        4.24      5.23 o
   5   8   0        1.41        2.52      5.06 o
   6   8   0       65.96       70.79     10.51 o
   7   8   0        0.20       -1.72      7.68 o
   1   9   0       79.28       74.60      7.01 o
   2   9   0        0.27       -0.78      4.35 o
   3   9   0        1.41       10.22      4.96 o
   4   9   0        4.73       -2.86      7.79 o
   5   9   0        2.12       -2.77      7.26 o
 -12   1   1        8.57        9.26      7.76 o
 -11   1   1       18.80       18.59      4.22 o
 -10   1   1      734.24      721.37     27.71 o
  -9   1   1     1195.32     1219.05     13.82 o
  -8   1   1      502.21      524.88      7.09 o
  -7   1   1      154.13      175.06      3.76 o
  -6   1   1      354.40      342.43      4.10 o
  -5   1   1      123.28      122.63      2.41 o
  -4   1   1      735.68      665.55      4.98 o
  -3   1   1     1445.27     1460.67      7.75 o
  -2   1   1       70.30       45.89      1.28 o
  -1   1   1     1026.82      774.64     29.89 o
   0   1   1      285.18      218.18     12.96 o
   1   1   1       28.70       38.56      2.86 o
   2   1   1     1350.78     1251.98      7.11 o
   3   1   1      382.49      331.11      3.92 o
   4   1   1     2161.17     2219.08     11.70 o
   5   1   1       39.81       45.31      1.86 o
   6   1   1      663.88      716.48      7.11 o
   7   1   1        7.85        6.99      1.67 o
   8   1   1      227.20      227.98      5.37 o
   9   1   1      126.25      136.01      6.05 o
  10   1   1       15.87       21.95      4.13 o
  11   1   1       48.18       54.17     11.87 o
 -11   2   1        9.07        9.70      4.60 o
 -10   2   1       63.41       62.95      5.67 o
  -9   2   1       14.60       15.15      2.60 o
  -8   2   1      153.15      163.50      4.41 o
  -7   2   1       56.06       58.96      2.69 o
  -6   2   1     1007.50     1073.24      8.03 o
  -5   2   1       65.65       75.49      2.12 o
  -4   2   1     4117.69     4379.88     21.13 o
  -3   2   1       78.85       69.04      1.71 o
  -2   2   1       86.50       84.37      2.06 o
  -1   2   1       87.07       86.38      2.46 o
   0   2   1      617.97      620.77      6.56 o
   1   2   1      449.93      402.06      8.08 o
   2   2   1      175.68      171.96      3.66 o
   3   2   1      615.83      565.11      5.12 o
   4   2   1      125.86      131.58      2.66 o
   5   2   1        0.43        2.02      1.03 o
   6   2   1       54.50       67.70      2.88 o
   7   2   1        2.23        2.08      1.59 o
   8   2   1      411.46      424.24      9.39 o
   9   2   1        2.55        0.85      2.51 o
  10   2   1       79.45       90.35      8.47 o
  11   2   1        2.29        2.59      9.05 o
 -11   3   1        2.78       -1.42      3.80 o
 -10   3   1        0.32        2.18      3.81 o
  -9   3   1      165.46      147.99      7.36 o
  -8   3   1       44.03       44.34      3.58 o
  -7   3   1       18.65       22.52      1.95 o
  -6   3   1      186.33      192.97      4.46 o
  -5   3   1        7.70        4.96      1.04 o
  -4   3   1       40.52       42.84      2.83 o
  -3   3   1        1.25        1.96      0.98 o
  -2   3   1      276.11      274.14      5.10 o
  -1   3   1      260.53      279.63      5.04 o
   0   3   1       77.97       72.85      2.87 o
   1   3   1        1.61        0.57      1.75 o
   2   3   1      451.49      451.54      5.69 o
   3   3   1     3919.09     3890.86     26.43 o
   4   3   1       50.12       53.71      2.70 o
   5   3   1     1117.80     1232.75      9.96 o
   6   3   1       11.85        9.53      1.57 o
   7   3   1        1.22        0.43      1.63 o
   8   3   1        3.25       -0.54      2.57 o
   9   3   1       35.73       28.75      5.66 o
  10   3   1       41.71       28.67      5.97 o
 -11   4   1       35.90       41.63      9.12 o
 -10   4   1       16.44       18.78      5.55 o
  -9   4   1        0.31       -1.45      3.61 o
  -8   4   1       40.39       45.58      5.44 o
  -7   4   1      327.77      330.59      7.07 o
  -6   4   1      114.46      129.43      5.16 o
  -5   4   1       17.13       20.89      1.98 o
  -4   4   1       52.01       57.06      2.66 o
  -3   4   1      193.48      191.92      4.36 o
  -2   4   1      614.92      607.81      8.89 o
  -1   4   1       58.30       56.42      3.16 o
   0   4   1     1983.59     2160.02     23.21 o
   1   4   1     1482.16     1575.05     15.82 o
   2   4   1       25.46       29.59      2.61 o
   3   4   1        1.33        2.85      1.25 o
   4   4   1        9.33        5.71      1.87 o
   5   4   1       22.16       24.47      2.51 o
   6   4   1      152.31      151.09      8.15 o
   7   4   1        0.01        2.94      2.29 o
   8   4   1       19.13       17.87      4.98 o
   9   4   1       99.53       99.69     14.17 o
  10   4   1        0.02        1.33      5.81 o
 -10   5   1        0.95        2.14      4.43 o
  -9   5   1        1.89        2.70      4.29 o
  -8   5   1        0.01        2.60      3.95 o
  -7   5   1        3.84        0.21      2.53 o
  -6   5   1        5.43        5.37      1.80 o
  -5   5   1      147.93      151.66      5.32 o
  -4   5   1       34.96       36.46      2.84 o
  -3   5   1      109.67       99.18      4.22 o
  -2   5   1      479.71      479.96      8.75 o
  -1   5   1      184.49      187.37     10.06 o
   0   5   1       39.02       37.35      3.07 o
   1   5   1      544.60      561.12      8.40 o
   2   5   1       39.84       37.80      3.55 o
   3   5   1       67.78       61.02      3.43 o
   4   5   1       29.57       25.40      2.92 o
   5   5   1      109.04      112.64      6.40 o
   6   5   1       15.82       12.21      2.77 o
   7   5   1       23.46       27.54      5.02 o
   8   5   1        5.26        0.51      3.84 o
   9   5   1        4.31        8.63      5.32 o
  -9   6   1       65.34       63.79      8.10 o
  -8   6   1        0.19        1.21      4.54 o
  -7   6   1        4.71        2.88      3.97 o
  -6   6   1       63.47       62.81      6.21 o
  -5   6   1      577.79      566.93      9.23 o
  -4   6   1        5.25        2.70      2.46 o
  -3   6   1      210.10      202.14      7.78 o
  -2   6   1       40.57       41.92      4.17 o
  -1   6   1       12.55        4.05      2.55 o
   0   6   1       32.39       21.45      3.33 o
   1   6   1      306.91      290.62      8.19 o
   2   6   1       65.45       66.76      4.34 o
   3   6   1      176.03      190.45      7.34 o
   4   6   1      831.84      830.98     13.39 o
   5   6   1      527.41      549.90     11.00 o
   6   6   1       23.29       15.07      3.88 o
   7   6   1       95.74       83.35      8.47 o
   8   6   1       71.96       90.60     13.77 o
  -8   7   1        2.64        6.83      4.96 o
  -7   7   1       27.24       40.62      6.67 o
  -6   7   1      373.98      381.37     14.56 o
  -5   7   1       15.89       28.39      6.10 o
  -4   7   1     1618.11     1724.38     27.76 o
  -3   7   1      246.03      246.51     10.95 o
  -2   7   1       63.78       58.72      8.79 o
  -1   7   1       30.46       36.43      4.43 o
   0   7   1        2.24        4.50      3.30 o
   1   7   1       10.63       17.42      3.59 o
   2   7   1      321.30      317.77      9.52 o
   3   7   1        0.69       -3.90      3.90 o
   4   7   1      801.27      776.95     21.21 o
   5   7   1      242.93      231.64      9.86 o
   6   7   1       13.34       13.09      5.18 o
   7   7   1        3.62        0.53      4.57 o
  -7   8   1        3.48        3.77      8.21 o
  -6   8   1       20.63       22.67      6.18 o
  -5   8   1       18.06       13.13      5.25 o
  -4   8   1      104.39      122.18     10.02 o
  -3   8   1        3.70        1.17      3.31 o
  -2   8   1        0.51        1.34      3.27 o
  -1   8   1       51.62       56.65      6.01 o
   0   8   1       94.04       97.60      7.13 o
   1   8   1        0.00       -3.46      3.46 o
   2   8   1       82.11       84.13      6.57 o
   3   8   1       20.25       21.81      5.69 o
   4   8   1      157.34      170.87     15.99 o
   5   8   1       34.06       30.84      6.62 o
   6   8   1        8.78        2.88      7.93 o
  -5   9   1        0.84       -0.62      5.54 o
  -4   9   1        3.90        3.86      6.62 o
  -3   9   1        0.14       -4.25      4.25 o
  -2   9   1        0.03        4.41      4.72 o
  -1   9   1       65.34       63.87      6.43 o
   0   9   1        0.01        2.40      3.88 o
   1   9   1      119.57      101.61     18.63 o
   2   9   1        0.01       -0.60      5.97 o
   3   9   1        0.22       -1.56      4.62 o
   4   9   1        5.86        7.18      6.18 o
 -12   0   2      280.08      280.60     20.88 o
 -11   0   2        6.23        7.75      5.14 o
 -10   0   2      237.19      228.54     14.13 o
  -9   0   2        1.60        2.78      3.59 o
  -8   0   2      189.64      180.04      5.40 o
  -7   0   2        6.69        9.59      1.85 o
  -6   0   2      841.73      846.74      9.40 o
  -5   0   2      427.64      454.27      5.80 o
  -4   0   2      633.95      557.33      6.28 o
  -3   0   2    13012.45    11998.90     88.43 o
  -2   0   2    14592.98    12864.15     75.44 o
   0   0   2     8066.45     7439.27     96.48 o
   1   0   2     5388.14     4872.96     33.59 o
   2   0   2     8921.73     8344.49     50.68 o
   3   0   2      418.55      421.76      6.07 o
   4   0   2        1.68        3.06      1.40 o
   5   0   2     4370.96     4221.13     31.49 o
   6   0   2     1119.35     1138.60     15.04 o
   7   0   2       12.73       23.11      3.22 o
   8   0   2      494.93      501.90     25.24 o
   9   0   2      648.86      632.44     26.72 o
  10   0   2        0.86        4.86      4.01 o
 -12   1   2       29.93       32.92      6.85 o
 -11   1   2       52.96       60.59      5.74 o
 -10   1   2        0.02        3.14      2.55 o
  -9   1   2     1037.82     1074.97     11.47 o
  -8   1   2      391.99      408.19      5.97 o
  -7   1   2      879.71      904.38      8.14 o
  -6   1   2        0.08        0.58      0.85 o
  -5   1   2     1221.16     1190.05      7.61 o
  -4   1   2     1104.44     1157.52      6.82 o
  -3   1   2      157.82      136.74      2.38 o
  -2   1   2     1318.44     1134.39      6.50 o
  -1   1   2     1224.81     1075.99     18.75 o
   0   1   2       49.97       51.21      3.61 o
   1   1   2     2548.98     2350.76     14.77 o
   2   1   2     2940.16     2765.96     14.59 o
   3   1   2     6226.48     6232.64     28.59 o
   4   1   2      957.47      950.09      7.15 o
   5   1   2      428.01      489.51      5.35 o
   6   1   2       38.43       37.51      2.46 o
   7   1   2      336.15      322.97      6.44 o
   8   1   2        4.98        7.94      2.29 o
   9   1   2        3.01        4.19      2.54 o
  10   1   2       94.96      116.84      9.13 o
 -12   2   2        0.04        9.04      8.37 o
 -11   2   2        3.64        4.97      3.43 o
 -10   2   2       28.77       29.29      4.30 o
  -9   2   2      153.54      142.28      6.24 o
  -8   2   2      120.56      132.69      3.59 o
  -7   2   2      133.38      139.46      3.28 o
  -6   2   2      926.01      979.22      7.27 o
  -5   2   2      283.44      328.77      3.54 o
  -4   2   2      699.90      728.49      6.17 o
  -3   2   2      882.41      848.60      6.06 o
  -2   2   2      643.30      571.04      5.33 o
  -1   2   2      226.38      232.74      3.46 o
   0   2   2     2866.30     2682.12     18.75 o
   1   2   2      249.99      210.74      5.03 o
   2   2   2       82.60       75.23      3.17 o
   3   2   2      504.41      487.34      6.03 o
   4   2   2      386.47      404.81      4.72 o
   5   2   2       57.22       49.38      2.24 o
   6   2   2        8.69       12.09      2.17 o
   7   2   2      280.55      278.35      8.00 o
   8   2   2        9.75        5.60      2.35 o
   9   2   2      299.07      324.75     10.61 o
  10   2   2       38.60       40.10      6.43 o
 -12   3   2       32.89       29.70      7.91 o
 -11   3   2        0.79       -0.12      3.79 o
 -10   3   2       89.28       87.53      7.56 o
  -9   3   2       44.34       43.19      4.00 o
  -8   3   2        7.83        2.58      1.33 o
  -7   3   2       99.16       95.96      4.85 o
  -6   3   2      521.88      547.29      6.40 o
  -5   3   2        6.33        6.71      1.08 o
  -4   3   2     1102.44     1183.48      9.26 o
  -3   3   2      366.10      370.27      4.61 o
  -2   3   2     1048.20      987.06      9.66 o
  -1   3   2       98.39       91.17      4.41 o
   0   3   2      598.78      607.75      8.32 o
   1   3   2      627.10      614.04      7.31 o
   2   3   2        8.48        9.39      1.68 o
   3   3   2        9.73       10.27      1.61 o
   4   3   2      438.71      436.52      6.52 o
   5   3   2      298.20      325.61      7.84 o
   6   3   2        4.46        5.00      1.68 o
   7   3   2       90.64       85.84      4.16 o
   8   3   2       54.43       49.50     10.25 o
   9   3   2      118.38       97.38      8.75 o
  10   3   2        0.42       -4.20      5.19 o
 -11   4   2       48.69       34.63      6.55 o
 -10   4   2        0.56        0.76      4.04 o
  -9   4   2       51.45       43.60      4.65 o
  -8   4   2        1.34        0.49      1.56 o
  -7   4   2      182.65      199.04      5.62 o
  -6   4   2      126.32      129.55      3.81 o
  -5   4   2       19.51       16.86      1.80 o
  -4   4   2      137.20      168.09      3.84 o
  -3   4   2      124.20      128.98      4.19 o
  -2   4   2       52.64       47.54      2.99 o
  -1   4   2     1256.09     1294.92     13.61 o
   0   4   2      336.05      383.60      6.79 o
   1   4   2      326.31      328.22      6.07 o
   2   4   2      161.13      182.49      5.22 o
   3   4   2        0.05        0.24      1.75 o
   4   4   2       67.48       60.03      3.43 o
   5   4   2       14.04       18.19      3.00 o
   6   4   2       24.92       27.07      4.42 o
   7   4   2      222.89      211.09      9.83 o
   8   4   2       28.77       16.87      5.03 o
   9   4   2       10.33       16.02      5.50 o
 -11   5   2        0.79       -4.30      8.32 o
 -10   5   2      118.76      106.11      9.69 o
  -9   5   2       48.40       50.72      6.80 o
  -8   5   2      378.34      374.38     13.45 o
  -7   5   2       55.96       46.70      3.52 o
  -6   5   2       58.14       58.37      3.58 o
  -5   5   2      201.64      203.68      5.03 o
  -4   5   2       16.38       23.43      2.26 o
  -3   5   2       45.58       43.59      3.61 o
  -2   5   2      780.44      873.69     16.95 o
  -1   5   2      481.71      504.73      8.84 o
   0   5   2      560.00      632.48      9.79 o
   1   5   2      516.22      503.41      7.96 o
   2   5   2      266.69      260.75      5.94 o
   3   5   2      270.40      281.18      9.47 o
   4   5   2      275.48      295.77      6.77 o
   5   5   2       85.66       91.11      5.32 o
   6   5   2       10.55        6.67      2.73 o
   7   5   2      121.63       94.53      6.77 o
   8   5   2       33.48       21.68      5.76 o
   9   5   2        7.29       -1.61      8.04 o
 -10   6   2        6.88       17.63     10.56 o
  -9   6   2       33.14       38.95      6.59 o
  -8   6   2       90.21       84.52      9.07 o
  -7   6   2      226.75      222.07     11.69 o
  -6   6   2      746.05      757.31     13.98 o
  -5   6   2      135.93      135.21      5.20 o
  -4   6   2      931.37      925.35     12.84 o
  -3   6   2       16.64       15.80      3.61 o
  -2   6   2      171.10      177.24      6.91 o
  -1   6   2      320.49      312.57     11.04 o
   0   6   2        5.90        8.38      2.98 o
   1   6   2      105.11       96.84      5.67 o
   2   6   2       16.85       14.76      2.99 o
   3   6   2      280.67      302.79      9.34 o
   4   6   2       40.14       32.65      4.05 o
   5   6   2       42.87       48.62      5.33 o
   6   6   2        0.15        0.62      3.20 o
   7   6   2        1.30       -3.81      5.07 o
   8   6   2       78.18       61.33     10.55 o
  -9   7   2       74.26       73.77     13.86 o
  -8   7   2       33.80       38.48      6.94 o
  -7   7   2      134.26      126.88      9.88 o
  -6   7   2      225.83      237.44     11.30 o
  -5   7   2     1110.60     1160.38     23.02 o
  -4   7   2        0.14       -4.29      5.84 o
  -3   7   2      183.85      173.25     10.14 o
  -2   7   2       77.40       71.29      6.70 o
  -1   7   2       36.63       33.62      8.25 o
   0   7   2        5.23        2.38      2.78 o
   1   7   2      189.61      184.79      9.04 o
   2   7   2       27.35       19.65      3.93 o
   3   7   2       12.41        3.21      6.83 o
   4   7   2      155.22      176.59      8.92 o
   5   7   2        4.30        5.02      3.65 o
   6   7   2       86.04       85.96      8.99 o
   7   7   2       19.85       24.59     10.01 o
  -7   8   2        0.85        3.46      5.81 o
  -6   8   2       17.73       14.42      5.03 o
  -5   8   2       13.18       15.51      4.72 o
  -4   8   2        0.60        3.08      4.40 o
  -3   8   2        2.55        0.79      4.06 o
  -2   8   2       30.55       27.55      4.64 o
  -1   8   2        8.18       11.12      3.95 o
   0   8   2      131.27      114.35      8.50 o
   1   8   2       33.17       25.35      4.41 o
   2   8   2       13.21        9.80      4.89 o
   3   8   2      115.64      102.35      9.59 o
   4   8   2        1.65        3.70      3.99 o
   5   8   2       61.15       62.50     16.98 o
  -5   9   2       19.85       23.01      7.55 o
  -4   9   2        4.56        7.42      4.82 o
  -3   9   2        8.12       11.09      5.02 o
  -2   9   2        6.77       10.03      4.63 o
  -1   9   2        4.14        2.36      3.74 o
   0   9   2       80.87       80.44      8.65 o
   1   9   2        2.45        9.58      6.09 o
   2   9   2        4.17        3.77      4.71 o
   3   9   2        0.99       -1.47      6.09 o
   4   9   2       10.14        5.52      8.10 o
 -12   1   3       10.89       12.50      4.96 o
 -11   1   3       18.22       17.68      4.00 o
 -10   1   3     1349.92     1384.70     15.25 o
  -9   1   3        4.53        5.59      1.73 o
  -8   1   3      312.97      305.94      4.92 o
  -7   1   3        3.28        3.03      0.97 o
  -6   1   3       99.15       92.07      2.74 o
  -5   1   3       60.97       75.08      2.08 o
  -4   1   3     5461.43     5287.31     27.37 o
  -3   1   3       12.60       10.34      0.96 o
  -2   1   3     1710.97     1580.87      8.01 o
  -1   1   3    20130.60    18400.45     96.21 o
   0   1   3     2038.14     1889.05     10.98 o
   1   1   3      872.17      861.95      7.42 o
   2   1   3     1338.12     1370.63      9.70 o
   3   1   3      161.14      165.24      3.09 o
   4   1   3     2035.78     2186.71     13.55 o
   5   1   3       86.10       79.88      3.03 o
   6   1   3       41.33       38.39      2.77 o
   7   1   3      266.57      274.92      6.69 o
   8   1   3      222.43      231.88      6.90 o
   9   1   3       20.81       23.69      3.42 o
  10   1   3       43.51       44.85      8.37 o
 -12   2   3        0.01       -1.04      4.16 o
 -11   2   3       31.40       24.04      4.15 o
 -10   2   3        3.65        4.26      2.91 o
  -9   2   3       23.14       21.85      2.48 o
  -8   2   3       54.69       50.51      2.25 o
  -7   2   3        6.42        3.87      1.37 o
  -6   2   3     3527.06     3903.83     28.10 o
  -5   2   3     2507.40     2642.48     16.90 o
  -4   2   3     3014.04     3029.11     17.89 o
  -3   2   3     1178.75     1089.59      7.63 o
  -2   2   3       12.62        9.91      0.97 o
  -1   2   3      124.86      131.71      2.62 o
   0   2   3      742.89      657.92      6.80 o
   1   2   3      482.29      458.81      6.05 o
   2   2   3      401.33      402.24      5.34 o
   3   2   3      205.18      216.01      4.28 o
   4   2   3      146.61      144.95      3.39 o
   5   2   3       58.21       53.28      3.37 o
   6   2   3      184.70      184.19      6.10 o
   7   2   3       12.82       13.47      2.46 o
   8   2   3      878.46      875.25     21.96 o
   9   2   3       21.11       22.68      5.25 o
  10   2   3       59.30       53.49      9.61 o
 -12   3   3       13.14        5.78      6.08 o
 -11   3   3       16.03        8.87      9.68 o
 -10   3   3        0.17        3.78      3.01 o
  -9   3   3       23.30       26.40      3.33 o
  -8   3   3       20.81       18.69      2.82 o
  -7   3   3      169.72      170.38      5.39 o
  -6   3   3       19.00       22.59      2.08 o
  -5   3   3      106.06      105.42      2.95 o
  -4   3   3      332.79      323.06      5.39 o
  -3   3   3     1064.05     1029.83      8.31 o
  -2   3   3      457.32      487.70      6.23 o
  -1   3   3     1130.26     1056.10     10.40 o
   0   3   3      560.81      540.07      6.96 o
   1   3   3       75.73       83.10      5.84 o
   2   3   3        2.25        3.10      1.35 o
   3   3   3      708.52      759.88      8.65 o
   4   3   3      113.33      118.52      4.22 o
   5   3   3        5.93        4.25      1.82 o
   6   3   3        2.12        4.40      2.30 o
   7   3   3       16.76       12.88      2.41 o
   8   3   3       15.18        9.84      3.76 o
   9   3   3       69.94       73.63      8.09 o
 -11   4   3       30.75       29.99      6.10 o
 -10   4   3        0.44       -0.23      3.72 o
  -9   4   3       12.91       15.64      3.78 o
  -8   4   3       29.69       28.85      3.23 o
  -7   4   3        0.28       -0.30      1.54 o
  -6   4   3        0.37        0.08      1.19 o
  -5   4   3      415.53      433.81      5.98 o
  -4   4   3      144.98      154.83      3.53 o
  -3   4   3      823.05      811.50     10.20 o
  -2   4   3     3111.31     3332.36     26.18 o
  -1   4   3       47.58       56.02      3.23 o
   0   4   3      276.59      312.71      6.03 o
   1   4   3       16.14       16.54      2.59 o
   2   4   3      220.95      230.65      6.07 o
   3   4   3        0.52        0.61      1.81 o
   4   4   3       32.91       32.03      2.84 o
   5   4   3       13.99       13.14      2.74 o
   6   4   3       84.26       79.78      7.45 o
   7   4   3        0.02       -4.17      4.17 o
   8   4   3        2.34       10.05      4.73 o
   9   4   3        4.59        3.60      6.16 o
 -11   5   3       15.23       26.88      7.24 o
 -10   5   3        1.52       10.29      4.95 o
  -9   5   3       48.03       44.71      6.43 o
  -8   5   3       14.92        8.61      4.02 o
  -7   5   3       25.48       20.20      2.22 o
  -6   5   3       85.11       75.03      3.53 o
  -5   5   3        0.06       -1.42      1.42 o
  -4   5   3       68.24       70.73      3.48 o
  -3   5   3       10.38        9.37      2.77 o
  -2   5   3      275.70      277.15      6.67 o
  -1   5   3       23.03       23.60      2.61 o
   0   5   3      178.03      180.75      7.59 o
   1   5   3       49.85       41.50      4.99 o
   2   5   3       20.99       19.24      5.41 o
   3   5   3     1052.25     1057.35     16.17 o
   4   5   3       18.31       19.79      3.30 o
   5   5   3      277.61      250.68      7.76 o
   6   5   3       11.28        5.52      3.41 o
   7   5   3       25.62       19.45      8.71 o
   8   5   3        0.00        1.15      4.38 o
 -10   6   3        9.17       16.94      6.49 o
  -9   6   3        3.97        3.55      4.33 o
  -8   6   3        0.36       -3.35      3.35 o
  -7   6   3       68.97       68.76      7.07 o
  -6   6   3       13.51       14.72      2.61 o
  -5   6   3      169.92      170.54      5.99 o
  -4   6   3       14.77       14.54      3.05 o
  -3   6   3      457.20      438.88     10.13 o
  -2   6   3      116.64      108.09      5.92 o
  -1   6   3       33.23       38.69      4.96 o
   0   6   3       65.41       66.94      5.36 o
   1   6   3       86.45       83.10      5.12 o
   2   6   3       38.66       38.24      5.18 o
   3   6   3        2.89       -0.64      3.74 o
   4   6   3       48.77       58.42     11.33 o
   5   6   3      125.00      132.00      7.89 o
   6   6   3       83.64       90.46      7.05 o
   7   6   3       16.33       18.50      8.41 o
  -9   7   3       11.59        1.66      6.90 o
  -8   7   3       73.61       79.88     10.63 o
  -7   7   3        0.78        2.23      4.06 o
  -6   7   3       62.51       68.53      6.43 o
  -5   7   3       35.16       45.94      6.04 o
  -4   7   3        5.10        0.72      4.58 o
  -3   7   3        3.05       -1.53      3.30 o
  -2   7   3      218.68      228.04     12.64 o
  -1   7   3       35.79       40.98      7.39 o
   0   7   3        3.38        2.26      2.82 o
   1   7   3      173.97      180.31      7.67 o
   2   7   3       24.44       33.35      4.03 o
   3   7   3       50.55       54.35      6.79 o
   4   7   3      111.92      107.02      7.90 o
   5   7   3       57.40       63.29      6.35 o
   6   7   3        2.29        2.45      5.00 o
  -8   8   3       53.10       72.83     13.89 o
  -7   8   3        1.74       -0.14      5.11 o
  -6   8   3       16.24       11.81      5.17 o
  -5   8   3       97.58       86.20      7.01 o
  -4   8   3        6.15        3.52      4.40 o
  -3   8   3        7.82        7.19      4.20 o
  -2   8   3        0.14       -1.35      3.70 o
  -1   8   3      474.63      445.50     15.08 o
   0   8   3        0.23        4.66      3.42 o
   1   8   3       62.82       43.98      6.32 o
   2   8   3       30.65       32.22      6.29 o
   3   8   3       54.38       70.26      8.11 o
   4   8   3      264.69      299.30     20.01 o
   5   8   3       30.97       42.42     12.17 o
  -6   9   3        2.99        0.50     11.33 o
  -5   9   3        2.80        7.05      6.13 o
  -4   9   3       14.22       16.05      5.35 o
  -3   9   3       11.88       11.05      5.51 o
  -2   9   3        4.27        0.50      3.63 o
  -1   9   3      129.19      126.96      8.73 o
   0   9   3        1.49        6.14      6.00 o
   1   9   3       42.18       42.68      7.19 o
   2   9   3       21.54       30.45      6.46 o
   3   9   3        0.60       -4.07      5.87 o
 -13   0   4        0.01       -0.22      7.65 o
 -12   0   4        5.24       10.34      8.04 o
 -11   0   4       38.80       42.55      6.13 o
 -10   0   4     1129.53     1088.55     17.20 o
  -9   0   4      971.75      965.29     15.47 o
  -8   0   4       31.27       39.70      2.84 o
  -7   0   4      193.84      185.27      4.19 o
  -6   0   4      136.20      126.55      3.37 o
  -5   0   4      137.83      141.93      4.44 o
  -4   0   4      176.96      198.01      3.90 o
  -3   0   4       42.56       38.39      1.92 o
  -2   0   4     3171.64     2976.99     21.95 o
  -1   0   4     3620.80     3385.01     28.57 o
   0   0   4      346.36      341.20      7.94 o
   1   0   4        1.62        2.62      1.68 o
   2   0   4      620.32      576.99      7.47 o
   3   0   4     2441.61     2460.44     23.19 o
   4   0   4       74.92       78.40      3.94 o
   5   0   4      225.44      230.04      6.80 o
   6   0   4      313.78      300.75      9.62 o
   7   0   4      110.01       96.05      7.07 o
   8   0   4       66.61       70.28      8.44 o
   9   0   4        1.16        1.94      3.73 o
 -13   1   4       14.11       21.31      8.84 o
 -12   1   4      137.68      140.83      9.86 o
 -11   1   4        8.11        9.29      3.41 o
 -10   1   4      105.52      112.17      4.73 o
  -9   1   4       84.01       78.46      3.09 o
  -8   1   4      129.78      132.88      3.30 o
  -7   1   4      211.03      202.48      3.91 o
  -6   1   4       10.26       10.49      1.31 o
  -5   1   4        7.11        8.08      1.06 o
  -4   1   4      451.44      430.03      4.59 o
  -3   1   4     2745.02     2671.28     13.48 o
  -2   1   4    13241.92    12345.32     56.81 o
  -1   1   4     7413.31     7057.50     39.07 o
   0   1   4    17121.63    15887.81     77.50 o
   1   1   4       43.37       50.16      2.54 o
   2   1   4       29.37       27.97      1.59 o
   3   1   4      465.49      492.96      5.84 o
   4   1   4      396.79      419.00      5.54 o
   5   1   4      415.19      403.72      6.60 o
   6   1   4       69.01       68.45      5.48 o
   7   1   4      187.05      182.12      6.46 o
   8   1   4      115.54      115.61      5.71 o
   9   1   4       11.30        8.26      3.45 o
 -13   2   4       16.01       16.00      8.57 o
 -12   2   4        1.57        1.09      3.31 o
 -11   2   4       15.65        9.31      3.42 o
 -10   2   4       49.28       45.07      5.03 o
  -9   2   4      108.23      100.37      4.80 o
  -8   2   4        3.36        3.96      1.70 o
  -7   2   4      110.44      105.86      3.51 o
  -6   2   4     1126.84     1265.20     10.76 o
  -5   2   4      734.31      734.05      7.24 o
  -4   2   4        7.35        5.95      0.83 o
  -3   2   4       38.06       38.73      1.52 o
  -2   2   4       23.47       26.08      1.32 o
  -1   2   4     4704.17     4663.34     27.69 o
   0   2   4      704.92      685.65      7.45 o
   1   2   4      372.24      373.85      5.77 o
   2   2   4       18.11       13.88      1.67 o
   3   2   4      227.20      206.63      4.45 o
   4   2   4       80.27       76.61      3.00 o
   5   2   4        0.68        0.30      1.37 o
   6   2   4        9.44        6.82      2.13 o
   7   2   4      624.80      697.47     15.06 o
   8   2   4      185.65      191.26      9.29 o
   9   2   4       86.86       95.04      8.78 o
 -12   3   4       86.17       94.91      8.93 o
 -11   3   4       75.90       73.01      6.22 o
 -10   3   4       24.08       16.82      4.67 o
  -9   3   4      102.96      112.26      5.67 o
  -8   3   4      106.76      111.87      5.15 o
  -7   3   4        8.83       13.13      2.00 o
  -6   3   4      142.88      139.40      4.07 o
  -5   3   4      168.39      171.96      2.94 o
  -4   3   4       57.33       53.50      2.88 o
  -3   3   4      847.82      858.72      7.41 o
  -2   3   4      326.04      339.66      5.12 o
  -1   3   4      452.23      472.34      6.05 o
   0   3   4       12.00       23.97      2.44 o
   1   3   4     1522.91     1573.38     16.37 o
   2   3   4      214.13      218.20      5.16 o
   3   3   4      207.31      204.78      5.02 o
   4   3   4       18.36       17.94      2.26 o
   5   3   4      256.06      273.66      7.20 o
   6   3   4       13.06       10.72      2.87 o
   7   3   4       82.86       86.05     13.09 o
   8   3   4       15.09       16.74      4.55 o
   9   3   4       23.59       27.65      7.75 o
 -12   4   4       11.61       -6.10      7.68 o
 -11   4   4      138.98      139.04     10.88 o
 -10   4   4      164.05      150.19      8.28 o
  -9   4   4      118.53      115.43      7.37 o
  -8   4   4       30.99       41.70      3.61 o
  -7   4   4       16.09       17.39      2.97 o
  -6   4   4       13.33       16.36      1.59 o
  -5   4   4       15.96       18.39      1.69 o
  -4   4   4      109.17      100.15      3.41 o
  -3   4   4       33.89       28.11      2.30 o
  -2   4   4      515.07      586.35      8.45 o
  -1   4   4      749.71      785.46     10.05 o
   0   4   4      431.28      473.73      7.32 o
   1   4   4      138.54      137.35      5.41 o
   2   4   4      175.78      157.97      4.99 o
   3   4   4        0.23        0.11      1.61 o
   4   4   4      279.63      290.86      8.57 o
   5   4   4        6.45        7.17      2.63 o
   6   4   4       41.76       37.34      6.05 o
   7   4   4       24.01       25.82      4.74 o
   8   4   4        3.10        2.39      4.25 o
 -11   5   4       13.51       15.40      5.39 o
 -10   5   4      284.59      253.48     17.31 o
  -9   5   4      142.89      140.32      9.89 o
  -8   5   4       73.76       58.92      5.11 o
  -7   5   4       79.14       89.68      3.66 o
  -6   5   4      191.43      188.44      5.46 o
  -5   5   4        0.22       -0.71      1.52 o
  -4   5   4       73.54       81.38      3.76 o
  -3   5   4      109.27      111.59      5.18 o
  -2   5   4      689.13      696.66     11.48 o
  -1   5   4      516.39      539.57      9.02 o
   0   5   4      116.73      109.56      4.43 o
   1   5   4       77.48       75.43      5.79 o
   2   5   4      804.65      803.06     14.03 o
   3   5   4      104.71      106.77      6.21 o
   4   5   4      551.71      561.71     10.16 o
   5   5   4      270.15      254.15      9.20 o
   6   5   4       13.08       11.56      3.81 o
   7   5   4        0.70       -2.91      4.12 o
   8   5   4       12.16        5.69      6.63 o
 -10   6   4       10.69       16.39      6.87 o
  -9   6   4       83.20       52.98      6.91 o
  -8   6   4       25.66       17.03      4.71 o
  -7   6   4        0.06       -1.31      2.97 o
  -6   6   4      262.05      285.03      8.97 o
  -5   6   4     1455.39     1525.70     15.73 o
  -4   6   4      102.53      107.62      5.35 o
  -3   6   4       79.03       68.57      4.88 o
  -2   6   4       19.65       16.26      3.34 o
  -1   6   4        0.33        1.18      3.84 o
   0   6   4      127.67      144.16      6.90 o
   1   6   4        1.60       -0.83      1.98 o
   2   6   4        0.02       -2.98      2.98 o
   3   6   4      493.70      505.07     13.36 o
   4   6   4       34.40       23.88      5.43 o
   5   6   4       25.75       20.32      4.36 o
   6   6   4       70.84       89.26      9.28 o
  -9   7   4        3.11        0.14      4.39 o
  -8   7   4        1.34       -2.68      4.63 o
  -7   7   4       48.78       39.87      9.45 o
  -6   7   4       82.02       86.18      7.43 o
  -5   7   4      675.20      698.94     12.42 o
  -4   7   4      136.16      139.30      9.15 o
  -3   7   4        1.02        0.76      4.13 o
  -2   7   4       56.58       42.86      5.46 o
  -1   7   4       40.78       39.10      4.95 o
   0   7   4      118.20      124.79      7.48 o
   1   7   4      176.69      186.07      7.52 o
   2   7   4       32.35       32.10      5.76 o
   3   7   4       56.07       67.70      7.56 o
   4   7   4        2.53       -0.97      3.49 o
   5   7   4       38.93       51.78      6.13 o
  -8   8   4       23.64       15.08      9.18 o
  -7   8   4        2.75        3.00      4.14 o
  -6   8   4       54.76       49.76      7.17 o
  -5   8   4      106.68      107.81      7.48 o
  -4   8   4       98.26       87.15      8.22 o
  -3   8   4       42.67       33.76      5.94 o
  -2   8   4      237.63      220.98     13.14 o
  -1   8   4        0.00        3.43      3.28 o
   0   8   4       70.67       60.12     11.77 o
   1   8   4       32.50       31.42      6.19 o
   2   8   4      137.04      152.80     11.16 o
   3   8   4      235.02      245.33     12.91 o
   4   8   4       58.72       78.10     11.59 o
  -6   9   4       34.01       47.64      8.70 o
  -5   9   4        9.12       10.75      6.15 o
  -4   9   4       15.61       22.26      5.75 o
  -3   9   4        1.14        3.71      4.44 o
  -2   9   4        1.70       -0.56      3.65 o
  -1   9   4       45.92       35.78      8.11 o
   0   9   4       11.60       23.22      5.85 o
   1   9   4        1.87       -0.09      4.65 o
   2   9   4       11.13        9.12      6.57 o
 -13   1   5       16.48       23.84      7.04 o
 -12   1   5        4.48       10.58      4.40 o
 -11   1   5       76.32       73.22      6.05 o
 -10   1   5      641.86      628.87     10.85 o
  -9   1   5      388.57      379.22      6.33 o
  -8   1   5       10.06        8.36      1.43 o
  -7   1   5        6.27        5.41      1.22 o
  -6   1   5      396.50      412.47      5.94 o
  -5   1   5      797.33      776.44      7.13 o
  -4   1   5      785.76      707.03      5.28 o
  -3   1   5     1879.18     1846.41     11.17 o
  -2   1   5       80.64       78.93      2.14 o
  -1   1   5    30230.93    27546.00    143.98 o
   0   1   5        6.50        7.98      1.44 o
   1   1   5       95.44       91.61      2.84 o
   2   1   5      514.16      515.00      6.14 o
   3   1   5       58.16       57.47      2.73 o
   4   1   5       16.09       17.95      1.75 o
   5   1   5        0.02        0.13      1.51 o
   6   1   5       70.83       77.60      4.76 o
   7   1   5      103.43       99.12      5.26 o
   8   1   5        0.10       -0.90      2.77 o
   9   1   5        1.34        6.96      3.90 o
 -13   2   5       10.40       23.01     10.90 o
 -12   2   5       28.97       31.04      5.11 o
 -11   2   5       23.26       33.28      4.44 o
 -10   2   5       15.36       12.76      3.45 o
  -9   2   5      244.67      246.30      6.24 o
  -8   2   5        1.88        0.54      1.54 o
  -7   2   5      248.29      265.77      4.62 o
  -6   2   5      786.86      854.44      8.96 o
  -5   2   5     2036.63     2168.35     14.46 o
  -4   2   5      314.16      306.11      3.28 o
  -3   2   5      477.87      515.20      4.86 o
  -2   2   5       17.16       10.24      1.26 o
  -1   2   5      179.97      198.74      3.54 o
   0   2   5       22.65       23.64      2.36 o
   1   2   5      516.91      517.46      7.27 o
   2   2   5        4.81        5.65      1.31 o
   3   2   5       10.87       14.72      1.45 o
   4   2   5       47.55       58.78      2.96 o
   5   2   5       41.47       42.21      2.85 o
   6   2   5      296.47      314.73      7.83 o
   7   2   5        3.03        4.95      3.33 o
   8   2   5      353.93      360.60     12.02 o
   9   2   5       13.44       13.10      6.70 o
 -12   3   5        1.49        0.58      3.34 o
 -11   3   5        4.03        6.10      3.26 o
 -10   3   5       96.19      104.84      6.79 o
  -9   3   5       43.36       45.92      3.93 o
  -8   3   5       90.96      105.39      5.89 o
  -7   3   5      797.62      821.32     11.38 o
  -6   3   5       84.20       83.66      3.74 o
  -5   3   5       90.97      121.84      3.65 o
  -4   3   5        0.48        1.15      0.97 o
  -3   3   5      250.81      233.44      3.85 o
  -2   3   5      239.30      231.25      4.27 o
  -1   3   5      812.36      829.36     13.73 o
   0   3   5      388.53      402.88      6.31 o
   1   3   5     1492.47     1511.17     21.10 o
   2   3   5      366.57      382.22      8.46 o
   3   3   5       48.69       50.69      3.19 o
   4   3   5       17.06       23.41      2.69 o
   5   3   5       18.33       15.53      4.57 o
   6   3   5      406.95      427.95     11.44 o
   7   3   5        7.26        0.81      3.44 o
   8   3   5      143.35      118.63     11.40 o
 -12   4   5        0.58        0.36      4.11 o
 -11   4   5       59.32       49.74      5.54 o
 -10   4   5       31.13       25.87      5.37 o
  -9   4   5      324.99      307.88      8.11 o
  -8   4   5      280.50      281.20      7.28 o
  -7   4   5      114.18      103.43      5.69 o
  -6   4   5        5.41        5.17      1.78 o
  -5   4   5      823.76      833.66      8.26 o
  -4   4   5      199.29      188.01      3.88 o
  -3   4   5        0.77        3.78      1.48 o
  -2   4   5       19.21       23.48      2.04 o
  -1   4   5       25.13       27.55      2.78 o
   0   4   5       15.67       21.23      2.06 o
   1   4   5      388.29      401.07      8.74 o
   2   4   5       15.50       18.24      2.70 o
   3   4   5      754.48      798.32     12.33 o
   4   4   5      173.34      187.00      7.25 o
   5   4   5       13.60       11.36      3.51 o
   6   4   5       77.14       74.57      7.84 o
   7   4   5       20.40       17.55      5.26 o
   8   4   5       10.81        7.50     10.02 o
 -11   5   5       43.59       43.42      6.69 o
 -10   5   5        4.06        3.00      4.14 o
  -9   5   5      164.43      139.47      9.57 o
  -8   5   5       34.95       42.43      4.43 o
  -7   5   5       59.76       59.44      3.43 o
  -6   5   5        2.58        1.03      1.57 o
  -5   5   5        8.67        9.41      1.88 o
  -4   5   5       58.03       58.59      3.00 o
  -3   5   5        6.51        5.61      2.87 o
  -2   5   5      541.58      523.55      9.86 o
  -1   5   5       24.57       33.13      3.18 o
   0   5   5      122.24      132.25      5.18 o
   1   5   5      121.43      131.36      9.35 o
   2   5   5      201.15      211.39      7.48 o
   3   5   5     1276.51     1286.27     18.49 o
   4   5   5      449.70      453.11     11.95 o
   5   5   5       79.23       72.54      6.23 o
   6   5   5       10.67       13.91      4.10 o
   7   5   5        5.18        1.53      4.95 o
 -11   6   5        2.71        9.38      6.00 o
 -10   6   5        4.75       13.02      4.94 o
  -9   6   5       94.38      103.85     10.72 o
  -8   6   5       79.91       88.49      9.65 o
  -7   6   5        0.00        2.35      2.38 o
  -6   6   5     1158.61     1179.47     14.07 o
  -5   6   5       93.08       89.24      4.59 o
  -4   6   5      512.82      506.56      8.54 o
  -3   6   5        1.52       -2.26      3.25 o
  -2   6   5      135.61      142.09      7.82 o
  -1   6   5      320.97      310.64      9.40 o
   0   6   5      146.17      141.83     16.59 o
   1   6   5       17.72        9.85      4.88 o
   2   6   5      726.57      755.58     14.20 o
   3   6   5       66.92       69.68      8.13 o
   4   6   5       12.72       10.07      3.82 o
   5   6   5        4.31        8.37      3.91 o
   6   6   5        0.29       -1.04      4.45 o
 -10   7   5       24.60       26.89      9.70 o
  -9   7   5        2.95       -0.91      3.96 o
  -8   7   5      108.10      114.67      9.47 o
  -7   7   5      100.37      105.63      8.75 o
  -6   7   5      320.24      320.44     10.22 o
  -5   7   5      196.36      230.06     14.29 o
  -4   7   5        2.51        1.97      3.89 o
  -3   7   5        8.81        3.96      3.77 o
  -2   7   5        2.02        0.68      3.68 o
  -1   7   5        8.69       11.58      3.52 o
   0   7   5      109.88      107.16      6.93 o
   1   7   5       26.45       12.17      4.91 o
   2   7   5      135.83      139.33      9.89 o
   3   7   5       10.05        9.05      4.95 o
   4   7   5        1.28        7.21      3.99 o
   5   7   5        1.48       -4.57      4.57 o
  -8   8   5       17.62       11.51      9.20 o
  -7   8   5       18.71       24.70      5.69 o
  -6   8   5       74.38       66.47      9.24 o
  -5   8   5       28.46       32.95      4.87 o
  -4   8   5      162.47      170.95     10.76 o
  -3   8   5       12.17        9.46      5.36 o
  -2   8   5       31.12       26.15      5.54 o
  -1   8   5       18.03       13.10      6.84 o
   0   8   5       21.39       12.63      5.08 o
   1   8   5       40.86       39.35      6.64 o
   2   8   5      210.73      214.62     13.13 o
   3   8   5        0.00        4.53      4.90 o
  -6   9   5        0.63       -8.18      8.18 o
  -5   9   5       13.08        9.48      9.73 o
  -4   9   5       12.98       11.91      5.16 o
  -3   9   5        0.00        3.44      4.39 o
  -2   9   5        2.07        9.28      7.61 o
  -1   9   5       12.78       10.47      5.22 o
   0   9   5       13.34       15.24      5.57 o
   1   9   5        9.07        7.63      5.31 o
   2   9   5        8.47       -5.13      8.04 o
 -13   0   6        0.03        2.25      7.65 o
 -12   0   6      538.86      530.04     26.84 o
 -11   0   6     3396.92     3313.04     71.20 o
 -10   0   6     1576.75     1518.41     24.81 o
  -9   0   6     2995.63     2827.64     29.04 o
  -8   0   6        4.03        1.24      1.70 o
  -7   0   6      150.84      156.37      4.01 o
  -6   0   6      257.57      284.21      4.98 o
  -5   0   6      479.63      469.46      6.46 o
  -4   0   6     1467.20     1407.78     13.40 o
  -3   0   6     1393.33     1286.60     12.51 o
  -2   0   6     1457.27     1358.51     15.89 o
  -1   0   6      122.16      108.59      4.05 o
   0   0   6       22.83       32.23      2.79 o
   1   0   6      285.93      307.36      7.39 o
   2   0   6      521.35      562.41     10.94 o
   3   0   6     3814.59     3951.90     34.29 o
   4   0   6       38.79       42.84      4.84 o
   5   0   6       14.28       16.51      3.55 o
   6   0   6       25.60       28.00      6.32 o
   7   0   6      105.60      116.44      8.34 o
   8   0   6       28.47       35.92      6.02 o
 -13   1   6        2.55        7.07      5.38 o
 -12   1   6       55.11       50.99      6.24 o
 -11   1   6       27.91       25.69      3.37 o
 -10   1   6      402.10      393.79      5.67 o
  -9   1   6      459.15      442.49     14.04 o
  -8   1   6      328.35      322.28      6.12 o
  -7   1   6      105.87      122.50      3.59 o
  -6   1   6      454.68      435.28      4.69 o
  -5   1   6      630.56      660.20      5.65 o
  -4   1   6      125.66      113.83      2.16 o
  -3   1   6      894.13      863.12      6.71 o
  -2   1   6    18409.43    17504.48     86.58 o
  -1   1   6     1527.46     1429.99     10.96 o
   0   1   6     1494.69     1467.47     11.75 o
   1   1   6        2.42        1.91      1.30 o
   2   1   6       75.73       82.34      3.34 o
   3   1   6       51.31       55.34      3.47 o
   4   1   6       29.53       33.95      2.46 o
   5   1   6       35.01       30.03      3.01 o
   6   1   6       10.52       11.75      2.60 o
   7   1   6       71.47       75.53      4.90 o
   8   1   6       29.35       31.28      4.96 o
 -13   2   6        1.07        1.05      4.17 o
 -12   2   6       65.61       78.73      6.52 o
 -11   2   6        3.21       -2.33      2.76 o
 -10   2   6       68.65       74.25      5.58 o
  -9   2   6       51.02       56.75      3.61 o
  -8   2   6       26.83       31.98      2.73 o
  -7   2   6       46.53       50.60      2.62 o
  -6   2   6      305.06      352.47      5.17 o
  -5   2   6      810.84      762.75      5.80 o
  -4   2   6      354.07      334.60      3.71 o
  -3   2   6      302.49      307.15      4.35 o
  -2   2   6        4.44        3.49      1.07 o
  -1   2   6      180.01      170.07      3.36 o
   0   2   6        6.42        8.09      1.33 o
   1   2   6        5.67        4.04      1.27 o
   2   2   6      231.46      212.92      5.89 o
   3   2   6       52.15       50.05      2.49 o
   4   2   6       65.64       62.01      3.03 o
   5   2   6        2.07        3.14      1.98 o
   6   2   6       26.66       31.65      3.65 o
   7   2   6        1.73        4.20      3.57 o
   8   2   6      215.71      200.72     10.10 o
 -13   3   6       16.38       14.83      7.92 o
 -12   3   6       52.77       47.30      5.55 o
 -11   3   6        9.14        7.87      3.57 o
 -10   3   6        1.43        2.96      2.87 o
  -9   3   6        6.21        1.37      2.02 o
  -8   3   6       29.81       25.95      3.19 o
  -7   3   6      378.50      429.70      7.64 o
  -6   3   6      435.01      411.61      5.94 o
  -5   3   6      560.25      606.73      6.18 o
  -4   3   6      155.60      170.39      3.50 o
  -3   3   6      534.64      564.17      7.44 o
  -2   3   6        0.99        1.22      1.21 o
  -1   3   6     2846.98     3043.31     26.07 o
   0   3   6       41.22       49.74      3.38 o
   1   3   6      141.47      134.51      6.66 o
   2   3   6      404.43      382.90      8.10 o
   3   3   6       68.90       72.46      4.75 o
   4   3   6       10.63        9.41      2.67 o
   5   3   6       60.62       60.53      8.36 o
   6   3   6       17.52       21.79      4.26 o
   7   3   6       71.17       81.16      7.87 o
   8   3   6        0.35       11.03      6.12 o
 -12   4   6        2.90       10.83      4.76 o
 -11   4   6        3.55        1.25      3.85 o
 -10   4   6       17.44       21.53      3.99 o
  -9   4   6       18.71       19.47      3.41 o
  -8   4   6      181.68      166.14     10.50 o
  -7   4   6      158.48      158.91      6.37 o
  -6   4   6       33.01       24.54      1.95 o
  -5   4   6      122.37      119.40      3.35 o
  -4   4   6      496.75      475.62      6.02 o
  -3   4   6     1053.24     1050.33      9.80 o
  -2   4   6       62.19       67.53      3.61 o
  -1   4   6        7.00       11.98      1.58 o
   0   4   6       78.85       67.37      3.36 o
   1   4   6       21.30       25.53      2.72 o
   2   4   6      494.05      504.86     11.94 o
   3   4   6        3.77        1.81      2.31 o
   4   4   6      270.33      286.56     11.32 o
   5   4   6      256.48      254.57      9.61 o
   6   4   6        4.09        1.01      3.44 o
   7   4   6        1.58        4.25      4.67 o
 -12   5   6        8.09       12.98      8.40 o
 -11   5   6       11.26        8.85      5.35 o
 -10   5   6       43.77       40.10      7.61 o
  -9   5   6       61.00       62.38     16.07 o
  -8   5   6       22.08       20.39      5.05 o
  -7   5   6      291.88      297.47      7.45 o
  -6   5   6      171.65      178.58      5.98 o
  -5   5   6        3.59        2.31      1.60 o
  -4   5   6       10.91        7.75      1.71 o
  -3   5   6      139.80      156.06      5.10 o
  -2   5   6       21.31       23.64      2.96 o
  -1   5   6       10.13       11.77      2.72 o
   0   5   6        0.52       -1.37      3.41 o
   1   5   6       85.28       85.17      5.59 o
   2   5   6      605.63      639.23     15.80 o
   3   5   6      116.17      126.16      6.39 o
   4   5   6       70.66       78.13      8.33 o
   5   5   6       12.29       17.30      4.47 o
   6   5   6       16.35       21.36      4.64 o
   7   5   6        3.84       19.32     10.59 o
 -11   6   6       12.30        7.39      5.68 o
 -10   6   6        0.04       -0.42      3.89 o
  -9   6   6        1.15        2.60      3.91 o
  -8   6   6        6.23        3.13      3.74 o
  -7   6   6     1078.16     1062.40     15.83 o
  -6   6   6        0.00       -2.04      2.74 o
  -5   6   6     1095.41     1185.25     19.82 o
  -4   6   6       50.02       50.07      3.78 o
  -3   6   6       58.93       64.05      4.85 o
  -2   6   6       69.00       73.51      6.16 o
  -1   6   6       74.89       85.13      5.80 o
   0   6   6      274.76      303.95     13.25 o
   1   6   6      156.59      132.80      7.37 o
   2   6   6        1.62       -2.73      3.01 o
   3   6   6       10.38        8.19      6.75 o
   4   6   6       20.59       11.68      4.24 o
   5   6   6        1.85        6.78      4.19 o
 -10   7   6        4.98        4.63      6.99 o
  -9   7   6        1.49        0.59      4.01 o
  -8   7   6       15.38       19.24      4.97 o
  -7   7   6       80.36       85.83      7.87 o
  -6   7   6      410.14      429.66     11.07 o
  -5   7   6      231.17      241.71      8.12 o
  -4   7   6      146.55      150.42      7.19 o
  -3   7   6        3.83        1.56      3.65 o
  -2   7   6      169.68      172.76      8.83 o
  -1   7   6        6.04        6.62      4.08 o
   0   7   6       19.56       27.38      6.67 o
   1   7   6       31.99       16.66      8.14 o
   2   7   6        1.60        4.41      4.32 o
   3   7   6        1.68        2.46      6.09 o
   4   7   6       68.12       64.81      7.78 o
  -8   8   6        4.14       13.31      5.77 o
  -7   8   6        0.34        4.72      4.30 o
  -6   8   6       50.70       41.45      6.39 o
  -5   8   6       58.08       61.41      5.77 o
  -4   8   6        1.72        4.94      3.83 o
  -3   8   6        0.68        1.96      3.72 o
  -2   8   6       12.27       13.98      4.15 o
  -1   8   6        8.57        1.39      4.68 o
   0   8   6        5.20        6.92      4.69 o
   1   8   6       18.96       24.52      5.92 o
   2   8   6       11.81       14.45      5.77 o
   3   8   6       80.74      102.58     15.33 o
  -6   9   6        8.53       20.07      9.76 o
  -5   9   6       29.50       43.44     12.53 o
  -4   9   6        3.05        5.63      4.44 o
  -3   9   6        5.08       10.70      9.68 o
  -2   9   6        7.34        1.19      5.27 o
  -1   9   6       25.59       28.60      8.79 o
   0   9   6        1.75       -0.71      4.64 o
   1   9   6       19.80       24.53      9.65 o
 -14   1   7       15.34       15.24      6.67 o
 -13   1   7       82.03       86.72     10.25 o
 -12   1   7        6.51        6.39      3.57 o
 -11   1   7      130.72      129.58      6.61 o
 -10   1   7      208.21      207.28      7.36 o
  -9   1   7      214.27      218.69      8.68 o
  -8   1   7       22.08       28.01      2.40 o
  -7   1   7      632.82      672.62      6.49 o
  -6   1   7     1262.56     1403.41      9.56 o
  -5   1   7      248.72      253.18      3.42 o
  -4   1   7      283.06      284.46      3.55 o
  -3   1   7     2565.33     2537.49     17.76 o
  -2   1   7     1174.58     1162.95      9.50 o
  -1   1   7     3509.95     3442.42     22.42 o
   0   1   7       20.71       26.95      1.95 o
   1   1   7       67.09       61.23      3.25 o
   2   1   7        2.42        2.31      1.44 o
   3   1   7        1.86        5.54      1.61 o
   4   1   7      202.05      201.27      5.64 o
   5   1   7       15.12       14.44      2.66 o
   6   1   7       42.41       39.57      3.70 o
   7   1   7        9.59        8.61      3.33 o
   8   1   7       10.11       11.39      3.81 o
 -13   2   7        0.70        0.55      4.24 o
 -12   2   7        7.09        8.40      3.43 o
 -11   2   7      197.86      216.13      8.50 o
 -10   2   7       16.19       11.90      2.75 o
  -9   2   7      136.78      145.24      6.04 o
  -8   2   7      503.81      496.55      7.38 o
  -7   2   7      268.06      292.86      5.04 o
  -6   2   7       52.75       69.41      3.09 o
  -5   2   7      555.25      600.88      5.44 o
  -4   2   7      497.78      500.05      5.21 o
  -3   2   7      440.34      465.26      5.70 o
  -2   2   7       17.38       17.97      1.81 o
  -1   2   7      934.88      940.38      9.03 o
   0   2   7        0.10        0.79      0.99 o
   1   2   7        0.68        1.54      1.44 o
   2   2   7       86.25       94.29      3.19 o
   3   2   7        4.08        1.86      1.41 o
   4   2   7        0.01        1.95      1.62 o
   5   2   7        7.36        7.66      2.54 o
   6   2   7       31.13       30.94      4.07 o
   7   2   7        4.12        0.32      3.79 o
   8   2   7        3.72        3.43      5.82 o
 -13   3   7       37.40       38.23      5.58 o
 -12   3   7      134.86      142.48      9.08 o
 -11   3   7        2.65       -1.28      2.74 o
 -10   3   7       16.19       12.93      3.34 o
  -9   3   7       12.10       10.27      3.70 o
  -8   3   7      231.79      232.67      5.78 o
  -7   3   7      204.36      217.96      4.97 o
  -6   3   7     1689.04     1739.05     11.52 o
  -5   3   7      500.79      499.13      7.84 o
  -4   3   7     2402.36     2470.78     15.75 o
  -3   3   7        0.67        1.56      1.32 o
  -2   3   7     3688.80     4030.58     30.32 o
  -1   3   7      113.94      112.23      4.27 o
   0   3   7        6.23        5.49      1.52 o
   1   3   7       54.44       48.82      5.48 o
   2   3   7      404.59      410.77      8.01 o
   3   3   7        3.27       -0.84      2.06 o
   4   3   7      134.03      137.39      9.14 o
   5   3   7       62.22       57.12      5.65 o
   6   3   7      571.54      578.04     19.61 o
   7   3   7        0.84        3.66      3.96 o
 -13   4   7       20.72       20.34      6.59 o
 -12   4   7       29.11       19.65      4.47 o
 -11   4   7      236.63      210.33      9.47 o
 -10   4   7        3.45        3.36      2.80 o
  -9   4   7      113.52       99.03      6.25 o
  -8   4   7        0.00        0.99      2.23 o
  -7   4   7      346.62      330.56     10.74 o
  -6   4   7        6.81        9.23      1.59 o
  -5   4   7      213.43      217.37      4.37 o
  -4   4   7      552.26      586.69      6.72 o
  -3   4   7      120.42      117.75      3.96 o
  -2   4   7      123.51      126.74      3.92 o
  -1   4   7       84.44       81.52      2.54 o
   0   4   7      575.68      602.54     10.36 o
   1   4   7        5.97        4.39      2.22 o
   2   4   7        1.49       -3.43      3.43 o
   3   4   7       82.87       82.85      5.19 o
   4   4   7        2.36       -2.51      2.99 o
   5   4   7       28.48       35.86      5.04 o
   6   4   7       12.67        3.18      3.90 o
   7   4   7       15.11        8.36      6.71 o
 -12   5   7        8.06        8.36      5.96 o
 -11   5   7        1.72        0.59      5.44 o
 -10   5   7       38.20       50.22      6.37 o
  -9   5   7      121.72      139.22      9.34 o
  -8   5   7       57.08       65.31      6.29 o
  -7   5   7       18.88       18.29      2.20 o
  -6   5   7        3.35        1.76      1.97 o
  -5   5   7        1.97        1.44      1.45 o
  -4   5   7       52.93       58.27      3.18 o
  -3   5   7        5.34        8.26      2.00 o
  -2   5   7       61.01       65.83      4.38 o
  -1   5   7       29.90       29.70      3.42 o
   0   5   7       51.91       54.10      5.32 o
   1   5   7       16.41       17.62      3.35 o
   2   5   7      221.46      232.16      8.16 o
   3   5   7      137.64      141.65      6.73 o
   4   5   7       44.13       44.64      5.42 o
   5   5   7        4.61        0.97      4.28 o
   6   5   7       46.02       55.47      7.91 o
 -11   6   7        5.33       -0.04      5.00 o
 -10   6   7       26.48       29.61      5.61 o
  -9   6   7       99.12      100.44      8.46 o
  -8   6   7      143.07      133.61      9.18 o
  -7   6   7       72.64       75.56      5.31 o
  -6   6   7      834.50      823.47     12.61 o
  -5   6   7       65.89       67.66      4.35 o
  -4   6   7        8.32        7.55      2.29 o
  -3   6   7       43.19       42.10      4.79 o
  -2   6   7       93.10      102.12      6.71 o
  -1   6   7       17.05       12.61      3.58 o
   0   6   7        4.44        2.93      4.57 o
   1   6   7        2.57       -4.14      4.14 o
   2   6   7       15.31       13.01      4.71 o
   3   6   7        5.40        0.70      3.51 o
   4   6   7       24.48       30.02      5.39 o
   5   6   7        4.61       -4.25      4.25 o
 -10   7   7        7.64       21.40      6.29 o
  -9   7   7       46.96       47.20      8.00 o
  -8   7   7       83.79       78.93     11.31 o
  -7   7   7      342.70      341.43     14.33 o
  -6   7   7       73.88       67.41      5.76 o
  -5   7   7      245.88      248.92      8.46 o
  -4   7   7       10.34       13.34      3.18 o
  -3   7   7      203.85      179.04     10.90 o
  -2   7   7      172.23      172.15     13.80 o
  -1   7   7      371.16      335.23     10.41 o
   0   7   7        3.12        2.12      5.28 o
   1   7   7       21.11       13.38      5.10 o
   2   7   7       14.04       29.54      7.54 o
   3   7   7       30.48       41.09      9.77 o
   4   7   7        8.68        8.32      8.62 o
  -9   8   7        9.38       12.98      7.60 o
  -8   8   7        0.03        7.44      5.21 o
  -7   8   7       56.54       53.41      6.87 o
  -6   8   7       13.68       14.26      4.74 o
  -5   8   7        4.53        2.35      4.19 o
  -4   8   7       42.96       37.42      5.69 o
  -3   8   7        0.79        3.15      3.63 o
  -2   8   7        7.48        3.53      5.06 o
  -1   8   7       34.31       28.22      7.07 o
   0   8   7        7.75        4.09      4.73 o
   1   8   7        6.03       15.94      6.64 o
   2   8   7        2.91        2.49      4.94 o
   3   8   7      134.01      152.60     18.69 o
  -6   9   7        1.62        1.94      8.26 o
  -5   9   7        5.01        7.79      8.54 o
  -4   9   7       11.18       12.65      6.46 o
  -3   9   7        3.19        2.87      5.75 o
  -2   9   7       15.21        9.70      6.22 o
  -1   9   7        2.81       15.51      5.61 o
   0   9   7        0.79       -4.72      4.72 o
 -14   0   8        1.24       -6.10      6.10 o
 -13   0   8       14.74       28.61      9.65 o
 -12   0   8      142.54      152.57     17.47 o
 -11   0   8     2840.55     2698.25     29.14 o
 -10   0   8       47.69       49.37      3.75 o
  -9   0   8      500.67      463.92      9.02 o
  -8   0   8       30.48       31.39      2.42 o
  -7   0   8      620.05      657.61      8.54 o
  -6   0   8        1.53        1.38      1.23 o
  -5   0   8     8180.28     8134.53     69.51 o
  -4   0   8      203.12      222.24      5.72 o
  -3   0   8       53.75       55.50      3.18 o
  -2   0   8     2644.47     2750.09     37.04 o
  -1   0   8       37.76       44.28      4.55 o
   0   0   8      331.79      330.99     22.73 o
   1   0   8     3372.40     3478.66     35.70 o
   2   0   8      107.67      115.87      7.72 o
   3   0   8     2352.20     2354.84     29.04 o
   4   0   8       56.87       56.50      5.40 o
   5   0   8       21.34       14.89      6.02 o
   6   0   8       66.64       68.81      6.76 o
   7   0   8       37.95       26.20      7.08 o
 -14   1   8       28.54       17.64      6.79 o
 -13   1   8        0.01        4.62      5.19 o
 -12   1   8        0.00       -0.82      3.54 o
 -11   1   8        8.71       14.78      3.12 o
 -10   1   8       97.53      108.06      5.75 o
  -9   1   8      176.78      200.72      8.00 o
  -8   1   8        1.00        1.12      1.04 o
  -7   1   8      839.78      871.95      8.10 o
  -6   1   8      755.58      816.92      7.39 o
  -5   1   8      163.79      171.24      3.01 o
  -4   1   8       16.39       14.86      1.45 o
  -3   1   8       11.85       12.64      1.56 o
  -2   1   8       14.16       14.74      1.67 o
  -1   1   8      165.89      164.48      3.74 o
   0   1   8      794.98      783.95      8.99 o
   1   1   8      157.63      162.81      4.42 o
   2   1   8        9.37        7.65      2.16 o
   3   1   8        0.02        1.76      1.65 o
   4   1   8       91.85      106.66      4.98 o
   5   1   8        3.44       -2.36      2.72 o
   6   1   8       23.49       26.76      4.05 o
   7   1   8       57.08       53.34      5.27 o
 -14   2   8      102.97      128.20     21.64 o
 -13   2   8        3.83        2.66      5.13 o
 -12   2   8       11.52       13.70      3.68 o
 -11   2   8      362.34      354.34     13.65 o
 -10   2   8       52.35       50.87      4.09 o
  -9   2   8        0.82       -0.79      1.83 o
  -8   2   8        4.42        7.57      1.70 o
  -7   2   8      233.30      235.66      4.54 o
  -6   2   8        5.75        4.32      1.01 o
  -5   2   8        0.00       -0.81      0.81 o
  -4   2   8       38.42       37.93      2.18 o
  -3   2   8     2756.46     2685.39     18.06 o
  -2   2   8      648.14      613.41      7.42 o
  -1   2   8       15.33       18.78      1.65 o
   0   2   8      260.66      246.65      4.92 o
   1   2   8      332.25      341.23      5.50 o
   2   2   8      196.95      197.13      4.07 o
   3   2   8        3.16        3.64      1.69 o
   4   2   8        1.19        3.59      1.95 o
   5   2   8       14.18       12.28      3.23 o
   6   2   8        7.10        8.68      3.37 o
   7   2   8       79.46       74.99      6.91 o
 -13   3   8       60.80       52.70      6.73 o
 -12   3   8        5.07       12.56      3.66 o
 -11   3   8      137.22      130.50      7.62 o
 -10   3   8       15.87       15.94      4.31 o
  -9   3   8      107.53      137.43      8.24 o
  -8   3   8       46.45       55.01      3.54 o
  -7   3   8      199.84      210.82      4.79 o
  -6   3   8       24.51       33.94      1.76 o
  -5   3   8      233.28      207.01      3.89 o
  -4   3   8      216.62      217.90      4.41 o
  -3   3   8      478.26      543.40      7.39 o
  -2   3   8      714.27      693.48     10.81 o
  -1   3   8      146.08      134.86      3.49 o
   0   3   8      163.14      173.47      5.19 o
   1   3   8        7.03        4.82      2.25 o
   2   3   8        9.39       10.40      2.73 o
   3   3   8      105.48      124.93      8.38 o
   4   3   8        0.72        2.15      2.98 o
   5   3   8       73.74       66.41      6.13 o
   6   3   8       57.22       57.13      6.69 o
   7   3   8      293.69      328.94     14.40 o
 -13   4   8        0.66        5.10      5.25 o
 -12   4   8       18.30       19.81      4.14 o
 -11   4   8        2.72        7.01      3.22 o
 -10   4   8      126.17      118.51      7.23 o
  -9   4   8      134.21      131.90      7.07 o
  -8   4   8      252.05      253.08      9.22 o
  -7   4   8       61.31       61.34      3.54 o
  -6   4   8      294.51      314.24      7.18 o
  -5   4   8       19.48       23.11      1.92 o
  -4   4   8      361.25      371.16      5.37 o
  -3   4   8       33.10       36.31      2.80 o
  -2   4   8      139.07      148.01      4.42 o
  -1   4   8       39.04       40.85      2.71 o
   0   4   8       15.76       16.31      2.88 o
   1   4   8       30.88       33.25      3.77 o
   2   4   8     1786.20     1849.22     25.14 o
   3   4   8      214.05      203.22      7.48 o
   4   4   8       92.56       97.68      7.18 o
   5   4   8       12.85        3.75      4.49 o
   6   4   8       13.46       10.54      4.47 o
 -12   5   8        1.74        3.95      4.50 o
 -11   5   8      101.75       92.91      8.53 o
 -10   5   8       64.17       50.00      6.16 o
  -9   5   8        1.07        1.28      3.87 o
  -8   5   8      158.98      156.07      8.56 o
  -7   5   8        0.02       -2.48      2.48 o
  -6   5   8        2.61        2.82      1.84 o
  -5   5   8      275.39      276.69      5.77 o
  -4   5   8      303.20      297.76      5.72 o
  -3   5   8        5.02        6.23      2.05 o
  -2   5   8        3.04        1.45      1.83 o
  -1   5   8       60.22       63.39      4.45 o
   0   5   8       34.52       27.12      4.99 o
   1   5   8        0.92        0.65      3.45 o
   2   5   8       79.44       84.66      9.02 o
   3   5   8        0.41       -3.16      3.16 o
   4   5   8        3.05       -0.48      4.20 o
   5   5   8        0.22        0.84      3.80 o
 -11   6   8        0.45       -3.58      3.58 o
 -10   6   8       45.53       26.81      5.67 o
  -9   6   8       69.94       66.74      7.02 o
  -8   6   8        5.31        4.02      3.36 o
  -7   6   8      340.24      334.30      8.92 o
  -6   6   8       12.32        6.46      2.49 o
  -5   6   8      181.11      195.43      6.27 o
  -4   6   8       68.17       63.25      3.74 o
  -3   6   8      143.25      154.40     17.66 o
  -2   6   8      159.89      172.54      7.85 o
  -1   6   8       53.94       55.23      8.94 o
   0   6   8       18.64       22.82      5.97 o
   1   6   8       29.30       21.02      6.32 o
   2   6   8       48.70       46.14      6.69 o
   3   6   8        2.62        2.54      3.73 o
   4   6   8        6.48       12.03      4.56 o
   5   6   8       79.97      106.93     17.19 o
 -10   7   8        2.05        9.22      4.91 o
  -9   7   8        0.57        3.23      8.20 o
  -8   7   8        8.38       10.55      4.27 o
  -7   7   8        4.88        9.30      4.03 o
  -6   7   8      376.94      374.41     12.00 o
  -5   7   8       32.37       45.17      4.40 o
  -4   7   8       32.47       29.69      3.70 o
  -3   7   8       26.53       29.24      4.89 o
  -2   7   8      224.27      189.00      8.95 o
  -1   7   8        7.05        8.69      5.19 o
   0   7   8        3.00        1.29      4.87 o
   1   7   8        3.71        4.06      4.59 o
   2   7   8        2.97        4.85      4.97 o
   3   7   8       39.87       44.45      6.23 o
   4   7   8        4.53       15.30      9.18 o
  -9   8   8        0.51        8.73     10.34 o
  -8   8   8        0.33       11.76      9.56 o
  -7   8   8       50.63       41.20      8.56 o
  -6   8   8        0.00       -2.86      6.60 o
  -5   8   8       29.16       30.59      5.41 o
  -4   8   8       17.67        7.28      4.28 o
  -3   8   8       11.76        8.69      5.51 o
  -2   8   8        0.37       -4.02      9.34 o
  -1   8   8        1.61        4.93      5.78 o
   0   8   8        0.32        0.88      5.20 o
   1   8   8       14.65       11.97      5.18 o
   2   8   8       49.58       51.10     12.37 o
  -6   9   8       58.31       40.51     11.70 o
  -5   9   8        0.09       17.72      9.23 o
  -4   9   8       16.68       17.72      8.90 o
  -3   9   8        0.54        4.60      5.80 o
  -2   9   8        1.25        6.78      6.13 o
  -1   9   8        1.41        6.96      5.17 o
 -14   1   9       17.90       15.41      6.58 o
 -13   1   9        0.23       -1.73      7.80 o
 -12   1   9       28.10       19.24      4.36 o
 -11   1   9      175.49      179.89      7.12 o
 -10   1   9      263.08      271.60      7.65 o
  -9   1   9        3.70        5.56      1.95 o
  -8   1   9      200.73      242.47      3.84 o
  -7   1   9     1590.06     1667.21     12.23 o
  -6   1   9      795.34      821.24      7.24 o
  -5   1   9        1.88        2.95      0.99 o
  -4   1   9        7.43        5.34      1.29 o
  -3   1   9      840.57      851.84      9.27 o
  -2   1   9     1489.71     1506.49     13.56 o
  -1   1   9       73.14       71.56      3.02 o
   0   1   9        6.80        6.93      1.59 o
   1   1   9        2.26        1.90      1.77 o
   2   1   9      110.17      102.18      4.83 o
   3   1   9        0.09       -1.42      1.73 o
   4   1   9       14.66       13.52      2.55 o
   5   1   9       74.34       81.38      4.96 o
   6   1   9       12.94       12.12      3.55 o
   7   1   9       38.63       42.65      5.91 o
 -14   2   9       27.31       18.94      7.07 o
 -13   2   9        6.23       14.88      6.50 o
 -12   2   9       16.98       16.69      4.48 o
 -11   2   9      103.36      114.19      7.99 o
 -10   2   9       17.69       15.48      3.22 o
  -9   2   9      235.82      248.01      6.86 o
  -8   2   9       18.75       16.78      2.23 o
  -7   2   9       16.38       19.98      1.48 o
  -6   2   9      153.65      157.56      3.15 o
  -5   2   9       47.71       51.92      2.23 o
  -4   2   9      202.37      192.90      5.97 o
  -3   2   9     4002.66     3964.28     24.94 o
  -2   2   9     1943.69     1957.31     15.96 o
  -1   2   9     3069.65     3007.25     21.42 o
   0   2   9      251.84      255.44      6.24 o
   1   2   9      108.23      108.39      5.30 o
   2   2   9        3.39        3.92      1.56 o
   3   2   9       22.43       24.62      3.47 o
   4   2   9      183.16      180.67      6.41 o
   5   2   9        1.19        2.48      2.95 o
   6   2   9       71.47       73.57      5.89 o
 -14   3   9       13.70       11.89      8.51 o
 -13   3   9       49.25       50.67      5.87 o
 -12   3   9       10.09       12.20      5.95 o
 -11   3   9       14.19        6.15      3.15 o
 -10   3   9       53.31       47.67      5.30 o
  -9   3   9        2.16        0.84      2.20 o
  -8   3   9      235.20      270.18      6.66 o
  -7   3   9       65.99       66.43      3.27 o
  -6   3   9      333.03      356.71      4.66 o
  -5   3   9       61.94       56.21      2.78 o
  -4   3   9       14.33       13.09      1.92 o
  -3   3   9        6.94        2.45      2.63 o
  -2   3   9     1056.25     1053.00     16.19 o
  -1   3   9       60.49       72.36      3.87 o
   0   3   9        0.14        0.28      3.02 o
   1   3   9        8.05       16.58      3.22 o
   2   3   9       22.15       24.42      3.47 o
   3   3   9        0.49       -1.09      2.38 o
   4   3   9       14.85        0.13      3.97 o
   5   3   9        0.06       -1.10      4.05 o
   6   3   9      233.66      236.86     11.51 o
 -13   4   9       91.38       75.15      8.67 o
 -12   4   9       52.44       56.87      5.93 o
 -11   4   9      168.51      141.91      8.24 o
 -10   4   9       54.67       58.00      8.72 o
  -9   4   9       68.40       74.36      6.27 o
  -8   4   9        0.52        1.16      2.62 o
  -7   4   9      138.99      145.47      7.11 o
  -6   4   9        0.76        1.00      1.33 o
  -5   4   9       16.40       16.76      1.81 o
  -4   4   9      213.18      204.18      5.66 o
  -3   4   9       10.26       11.82      2.43 o
  -2   4   9      117.02      115.12      4.50 o
  -1   4   9      103.83      112.02      5.68 o
   0   4   9        1.52        2.09      2.06 o
   1   4   9     1142.49     1171.38     18.38 o
   2   4   9       73.63       89.83      5.95 o
   3   4   9      354.60      334.14     10.99 o
   4   4   9       13.80        8.74      4.03 o
   5   4   9       23.60       32.79      5.49 o
   6   4   9       24.04       10.92      7.44 o
 -12   5   9       18.24       19.66      5.65 o
 -11   5   9        4.41        4.95      4.08 o
 -10   5   9       44.11       41.83      5.78 o
  -9   5   9        4.67       -2.48      3.06 o
  -8   5   9      141.20      132.67     10.73 o
  -7   5   9      261.69      264.32      7.30 o
  -6   5   9      822.43      842.44     11.14 o
  -5   5   9       42.10       40.74      2.79 o
  -4   5   9        2.30        2.90      1.93 o
  -3   5   9       11.42       12.60      2.97 o
  -2   5   9        7.06        7.34      2.10 o
  -1   5   9       38.83       41.25      6.23 o
   0   5   9       19.24       21.77      3.17 o
   1   5   9       22.17       18.82      9.76 o
   2   5   9       91.79       78.60      9.62 o
   3   5   9       83.58       91.94      9.09 o
   4   5   9        1.36        1.14      3.58 o
   5   5   9        2.04       -1.22      5.73 o
 -12   6   9        3.44        5.24      7.24 o
 -11   6   9        0.19        0.87      4.09 o
 -10   6   9       50.80       54.53      6.67 o
  -9   6   9       10.18        8.80      3.97 o
  -8   6   9        2.99        1.79      3.25 o
  -7   6   9       11.85       12.15      3.69 o
  -6   6   9      104.39      108.11      5.07 o
  -5   6   9       16.29       19.50      2.76 o
  -4   6   9        0.24        0.35      1.76 o
  -3   6   9       22.27       24.36      4.15 o
  -2   6   9      145.88      142.60     14.21 o
  -1   6   9       15.28       13.08      5.40 o
   0   6   9      153.00      133.58     11.26 o
   1   6   9        0.04        2.76      5.01 o
   2   6   9       11.54       10.01      4.83 o
   3   6   9        7.10        0.45      4.23 o
   4   6   9        6.76       -4.30      7.57 o
 -10   7   9       21.47       18.77      5.50 o
  -9   7   9       18.98       25.75      5.45 o
  -8   7   9        2.48        3.42      3.65 o
  -7   7   9       44.36       51.29     13.10 o
  -6   7   9       78.36       76.37      5.46 o
  -5   7   9        5.91        4.16      3.71 o
  -4   7   9        4.85        4.82      3.75 o
  -3   7   9      178.78      160.00      8.78 o
  -2   7   9        1.08        5.27      5.27 o
  -1   7   9       94.17      102.03     10.48 o
   0   7   9        4.33        9.78      5.50 o
   1   7   9        0.46       -4.07      4.07 o
   2   7   9        0.06       -2.38      4.48 o
   3   7   9        1.69        0.72      8.65 o
  -9   8   9        7.46       14.80     10.04 o
  -8   8   9       43.74       49.35     13.95 o
  -7   8   9       53.16       65.77      9.63 o
  -6   8   9      172.09      162.36     14.54 o
  -5   8   9       25.20       43.10      9.58 o
  -4   8   9        0.26       -0.36      4.38 o
  -3   8   9        1.66        2.73      5.19 o
  -2   8   9       13.87       16.96      8.33 o
  -1   8   9        1.96        0.28      5.49 o
   0   8   9        0.09        0.73      5.48 o
   1   8   9       16.68       17.30      9.56 o
  -6   9   9        6.04       14.69      9.70 o
  -4   9   9        2.50       -4.24      7.26 o
  -3   9   9        0.91       11.34      8.84 o
  -2   9   9        3.61        1.44      8.35 o
 -14   0  10        5.15       11.87      9.09 o
 -13   0  10        6.75        2.83      7.32 o
 -12   0  10       10.56        8.35      7.26 o
 -11   0  10     1268.00     1198.17     16.72 o
 -10   0  10       14.72       14.98      2.51 o
  -9   0  10       29.96       32.97      3.80 o
  -8   0  10      327.86      312.70      7.97 o
  -7   0  10      386.74      353.88      7.29 o
  -6   0  10       38.50       30.86      3.07 o
  -5   0  10      148.26      129.28      4.83 o
  -4   0  10       79.45       78.00      4.17 o
  -3   0  10      112.68      113.03      5.62 o
  -2   0  10      247.42      265.92      7.72 o
  -1   0  10       22.02       22.45      2.72 o
   0   0  10       81.19       81.46      8.22 o
   1   0  10       24.24       32.51      8.33 o
   2   0  10      333.72      327.19     12.54 o
   3   0  10        7.17        4.99      4.66 o
   4   0  10       21.24       18.88      4.12 o
   5   0  10        0.02       -2.52      3.50 o
   6   0  10       19.97       20.39      6.59 o
 -14   1  10       42.03       30.58      8.90 o
 -13   1  10       20.53       13.43      6.06 o
 -12   1  10      779.54      772.63     16.68 o
 -11   1  10      312.28      307.31      9.21 o
 -10   1  10      217.26      220.24      5.21 o
  -9   1  10       39.91       46.42      2.35 o
  -8   1  10      855.76      878.84      8.76 o
  -7   1  10       11.09       12.02      1.36 o
  -6   1  10     1217.06     1234.79      9.62 o
  -5   1  10      303.45      287.10      4.70 o
  -4   1  10      346.83      333.08      5.42 o
  -3   1  10       60.94       68.65      3.53 o
  -2   1  10        0.87        1.91      1.25 o
  -1   1  10        0.23       -1.20      1.20 o
   0   1  10        4.39        5.64      1.78 o
   1   1  10       93.47      102.52      5.46 o
   2   1  10       15.96       13.22      2.55 o
   3   1  10      137.21      143.38      5.84 o
   4   1  10        4.81        1.92      2.54 o
   5   1  10       12.70        8.06      3.12 o
   6   1  10       18.70       15.59      3.93 o
 -14   2  10      119.42      132.71     13.33 o
 -13   2  10        0.12       -1.74      3.52 o
 -12   2  10      382.86      406.36     13.08 o
 -11   2  10      401.96      396.74     12.21 o
 -10   2  10      204.24      223.70     11.80 o
  -9   2  10        0.95        1.01      2.11 o
  -8   2  10       61.51       66.90      2.49 o
  -7   2  10        6.91        7.55      1.22 o
  -6   2  10       42.14       36.58      1.96 o
  -5   2  10        0.30        1.63      1.00 o
  -4   2  10     2232.64     2310.03     17.19 o
  -3   2  10       69.84       68.81      3.13 o
  -2   2  10     4239.80     4084.47     31.34 o
  -1   2  10      311.16      315.38      6.31 o
   0   2  10        8.44       11.87      2.18 o
   1   2  10       33.94       31.12      2.84 o
   2   2  10       12.29       14.65      2.12 o
   3   2  10       18.79       16.55      2.56 o
   4   2  10       44.35       50.26      4.65 o
   5   2  10        0.04        2.95      4.42 o
   6   2  10       74.22       82.91      6.50 o
 -14   3  10        7.87        0.11      6.88 o
 -13   3  10       63.87       76.68     14.11 o
 -12   3  10       50.27       45.06      5.23 o
 -11   3  10       39.64       38.50      4.58 o
 -10   3  10      317.32      305.83     12.68 o
  -9   3  10      229.79      240.23      7.39 o
  -8   3  10      103.03       92.20      5.64 o
  -7   3  10      236.50      247.52      5.83 o
  -6   3  10      712.72      740.10      8.74 o
  -5   3  10      499.61      484.60      7.00 o
  -4   3  10      206.81      202.98      4.70 o
  -3   3  10      208.91      215.44      5.46 o
  -2   3  10      513.34      521.43      8.08 o
  -1   3  10        6.62        9.00      2.83 o
   0   3  10       41.90       46.17      7.54 o
   1   3  10      152.69      156.60     11.15 o
   2   3  10       14.30       10.04      4.04 o
   3   3  10       99.12      107.40      8.02 o
   4   3  10      148.23      158.30      9.08 o
   5   3  10      137.52      133.44      8.70 o
 -13   4  10        5.11        5.83      3.82 o
 -12   4  10       83.21       82.37      6.68 o
 -11   4  10        4.85       -0.03      2.86 o
 -10   4  10      131.39      126.62      7.34 o
  -9   4  10        1.52        3.95      3.17 o
  -8   4  10       17.94       11.51      2.24 o
  -7   4  10       77.73       77.85      3.80 o
  -6   4  10        0.74        2.25      1.43 o
  -5   4  10       25.65       25.24      3.21 o
  -4   4  10      164.79      179.87      5.76 o
  -3   4  10       70.27       65.13      4.43 o
  -2   4  10       41.40       38.35      3.18 o
  -1   4  10      111.79      126.08      9.70 o
   0   4  10       15.55       14.43      6.78 o
   1   4  10      143.76      135.99      7.14 o
   2   4  10      456.41      450.62     14.15 o
   3   4  10      275.03      285.53     10.91 o
   4   4  10        0.10        2.93      3.79 o
   5   4  10       65.95       64.50      8.76 o
 -13   5  10        0.07       -2.64      9.98 o
 -12   5  10       69.62       72.67      9.17 o
 -11   5  10        2.64        4.39      4.56 o
 -10   5  10      102.14      129.67      9.02 o
  -9   5  10      183.70      170.50      9.09 o
  -8   5  10      197.61      204.64      9.19 o
  -7   5  10     1094.79     1117.88     20.21 o
  -6   5  10       33.56       30.70      2.97 o
  -5   5  10      323.09      332.18      7.73 o
  -4   5  10        5.66        7.17      2.67 o
  -3   5  10       11.94       15.63      2.76 o
  -2   5  10       61.97       61.01      4.92 o
  -1   5  10       50.73       41.79      6.75 o
   0   5  10      202.30      219.17     20.25 o
   1   5  10      119.44      118.73     10.93 o
   2   5  10      125.72      117.55      8.18 o
   3   5  10        1.36        5.36      3.98 o
   4   5  10        6.39        3.76      4.67 o
 -12   6  10       30.77       27.84     14.08 o
 -11   6  10       36.02       29.48      5.73 o
 -10   6  10        0.90        4.51      4.07 o
  -9   6  10        2.25        1.98      3.45 o
  -8   6  10       19.35       19.53      4.34 o
  -7   6  10       26.60       25.14      3.50 o
  -6   6  10        1.53       -1.47      2.02 o
  -5   6  10        1.14       -2.73      2.73 o
  -4   6  10        8.20        6.50      2.82 o
  -3   6  10      288.51      291.13     11.08 o
  -2   6  10       29.13       23.22      3.90 o
  -1   6  10       20.59       20.69      5.92 o
   0   6  10        2.07        9.72      8.01 o
   1   6  10       84.84       79.70      9.85 o
   2   6  10        8.83        7.69      4.97 o
   3   6  10        1.06        0.36      6.14 o
 -10   7  10       66.44       54.10     10.02 o
  -9   7  10        6.04       11.79      6.81 o
  -8   7  10       44.20       60.55      8.96 o
  -7   7  10       22.44       25.31      6.82 o
  -6   7  10        0.14       -2.22      3.39 o
  -5   7  10        0.18       -2.82      3.08 o
  -4   7  10      155.76      117.70      8.29 o
  -3   7  10       48.46       44.85      5.80 o
  -2   7  10      150.34      150.21     12.45 o
  -1   7  10       15.53       21.44      6.61 o
   0   7  10        0.48       -0.90      5.19 o
   1   7  10        0.43       -4.47      4.47 o
   2   7  10       45.78       60.38     13.25 o
  -9   8  10       20.70       15.69     10.31 o
  -8   8  10        0.38       10.76      8.65 o
  -7   8  10       83.12       98.79     12.09 o
  -6   8  10       76.35       84.65     10.24 o
  -5   8  10        0.49        2.27      4.67 o
  -4   8  10       21.79       21.84      6.62 o
  -3   8  10        4.94        5.49      5.87 o
  -2   8  10       13.48       -5.97      8.15 o
  -1   8  10        6.17       10.09      6.46 o
   0   8  10       11.28        3.25      5.96 o
  -4   9  10        9.84        3.55      8.10 o
 -14   1  11        4.08       -3.02      4.90 o
 -13   1  11      110.03       99.16     10.81 o
 -12   1  11      545.61      546.95     14.04 o
 -11   1  11       73.67       68.36      4.97 o
 -10   1  11      315.41      314.30      5.49 o
  -9   1  11        2.12        2.36      1.29 o
  -8   1  11       34.58       37.25      2.30 o
  -7   1  11      592.83      636.91      6.82 o
  -6   1  11      331.51      368.51      5.53 o
  -5   1  11       99.83       97.73      4.59 o
  -4   1  11       31.86       31.41      2.31 o
  -3   1  11      180.27      171.69      4.76 o
  -2   1  11       27.34       32.61      2.44 o
  -1   1  11       38.31       37.32      3.36 o
   0   1  11      230.47      230.95      5.96 o
   1   1  11       20.93       21.77      2.98 o
   2   1  11      459.34      454.31     12.48 o
   3   1  11        9.41        9.68      2.53 o
   4   1  11        0.89       -0.84      2.68 o
   5   1  11       44.24       44.11      4.97 o
 -14   2  11        0.51        3.01      5.50 o
 -13   2  11       20.80       21.64      7.58 o
 -12   2  11      153.90      164.33      9.39 o
 -11   2  11      245.52      278.07     10.60 o
 -10   2  11        1.15       -1.05      2.49 o
  -9   2  11       93.74       86.50      3.96 o
  -8   2  11       13.49       11.63      1.56 o
  -7   2  11        3.46        3.82      1.33 o
  -6   2  11       91.99      103.33      3.36 o
  -5   2  11       71.21       69.08      3.24 o
  -4   2  11     1044.98     1088.69     10.99 o
  -3   2  11     3059.66     2979.88     21.54 o
  -2   2  11       75.28       95.44      4.68 o
  -1   2  11      546.36      540.65      9.08 o
   0   2  11        9.40        7.62      2.10 o
   1   2  11       16.20       15.71      2.50 o
   2   2  11        4.25        2.87      4.14 o
   3   2  11       38.00       33.91      4.05 o
   4   2  11       72.29       77.43      7.36 o
   5   2  11        0.09       -2.15      3.06 o
 -14   3  11        0.45       -5.16      6.35 o
 -13   3  11        1.31        3.78      3.85 o
 -12   3  11       16.28       14.97      7.13 o
 -11   3  11       83.74       74.22      6.93 o
 -10   3  11       87.74       89.75      7.39 o
  -9   3  11      159.42      151.28      7.49 o
  -8   3  11      178.88      180.93      7.88 o
  -7   3  11       41.19       40.16      2.72 o
  -6   3  11       58.05       55.53      3.45 o
  -5   3  11      217.61      222.52      5.77 o
  -4   3  11      267.54      253.69      6.10 o
  -3   3  11      117.06      114.70      4.97 o
  -2   3  11       89.96       97.01      5.51 o
  -1   3  11        0.12       -1.99      1.99 o
   0   3  11        0.53        1.51      3.68 o
   1   3  11       74.51       70.31      6.62 o
   2   3  11       37.93       38.79      5.93 o
   3   3  11        6.12        8.42      4.46 o
   4   3  11       24.89       20.76      4.68 o
   5   3  11       11.14        3.07      5.01 o
 -13   4  11        1.44        2.52      3.57 o
 -12   4  11       32.87       31.44      4.89 o
 -11   4  11       69.26       73.67      6.16 o
 -10   4  11      221.13      201.00      9.40 o
  -9   4  11      506.66      513.66     15.64 o
  -8   4  11      171.99      171.62      6.13 o
  -7   4  11      751.15      733.81     11.54 o
  -6   4  11       35.59       37.43      5.81 o
  -5   4  11        0.66       -1.53      1.85 o
  -4   4  11        1.79       -0.58      2.38 o
  -3   4  11        9.87       11.82      2.43 o
  -2   4  11       12.12        9.77      2.16 o
  -1   4  11      133.11      163.58     15.71 o
   0   4  11        5.22        5.25      4.66 o
   1   4  11      465.56      485.41     27.71 o
   2   4  11       75.15       85.85      9.07 o
   3   4  11       13.88       16.56      4.43 o
   4   4  11       31.76       30.61      6.54 o
 -13   5  11      120.94      110.64     16.08 o
 -12   5  11       57.97       61.24      7.37 o
 -11   5  11        3.28        4.04      3.76 o
 -10   5  11       11.93       12.61      3.96 o
  -9   5  11       28.42       32.97      6.92 o
  -8   5  11     1430.10     1422.18     17.80 o
  -7   5  11      215.41      215.67      6.86 o
  -6   5  11     1258.26     1255.01     20.72 o
  -5   5  11       47.70       49.96      3.94 o
  -4   5  11        9.78        5.01      2.56 o
  -3   5  11       55.50       53.08      4.08 o
  -2   5  11        0.00        0.19      2.01 o
  -1   5  11        1.38        2.09      4.46 o
   0   5  11      396.69      384.07     16.64 o
   1   5  11      123.20      113.38     11.00 o
   2   5  11       41.54       36.06      5.53 o
   3   5  11       21.45        7.96      4.52 o
   4   5  11        2.35        6.40      8.57 o
 -12   6  11       21.91       29.01      9.22 o
 -11   6  11       31.19       39.93      6.24 o
 -10   6  11      107.26      103.10      8.35 o
  -9   6  11       34.88       40.18      5.35 o
  -8   6  11      104.82       97.05     11.31 o
  -7   6  11       13.46        9.92      2.84 o
  -6   6  11       61.73       66.88      5.41 o
  -5   6  11       10.85        6.91      3.69 o
  -4   6  11       16.55       16.41      3.35 o
  -3   6  11        5.13        4.31      3.38 o
  -2   6  11       59.66       47.77      7.92 o
  -1   6  11        1.22       -3.50      6.28 o
   0   6  11       62.38       51.40     16.83 o
   1   6  11        0.93       -4.98      4.98 o
   2   6  11       13.02        7.82      4.54 o
   3   6  11        0.51        2.72      8.87 o
 -10   7  11        0.44        3.22      5.76 o
  -9   7  11        0.01       -3.02      8.62 o
  -8   7  11        0.02        3.63      5.91 o
  -7   7  11        9.54        9.61      9.15 o
  -6   7  11        3.19        6.94      3.67 o
  -5   7  11        0.34        0.24      3.45 o
  -4   7  11        2.08        3.44      3.57 o
  -3   7  11        4.04        6.69      5.41 o
  -2   7  11        0.32        0.76      7.25 o
  -1   7  11        8.46       10.94      6.12 o
   0   7  11        0.38        2.84      5.50 o
   1   7  11        1.43       -3.27      8.15 o
  -8   8  11       30.49       37.29     11.67 o
  -7   8  11      282.46      288.65     20.49 o
  -6   8  11       24.69       17.90     10.13 o
  -5   8  11       14.47        6.16      5.83 o
  -4   8  11        5.04        4.61      5.79 o
  -3   8  11        4.80       -1.28      8.51 o
  -2   8  11       15.14        6.80      5.87 o
  -1   8  11       10.11       17.41      7.09 o
 -15   0  12       52.78       53.65     13.70 o
 -14   0  12        1.50        3.02      8.43 o
 -13   0  12        2.27        2.41      7.35 o
 -12   0  12       38.05       45.31      5.13 o
 -11   0  12      281.22      289.89     13.24 o
 -10   0  12       89.80       88.49      5.96 o
  -9   0  12      492.74      496.35      9.33 o
  -8   0  12      437.75      446.83     10.10 o
  -7   0  12     1509.13     1556.36     20.59 o
  -6   0  12       53.61       46.96      3.75 o
  -5   0  12      102.50      123.64      5.49 o
  -4   0  12        5.12        5.23      2.43 o
  -3   0  12       93.20      110.52      6.61 o
  -2   0  12      476.85      499.39     14.23 o
  -1   0  12        5.54        9.33      2.76 o
   0   0  12      189.82      197.60     10.07 o
   1   0  12       40.08       46.62      6.20 o
   2   0  12        2.04        4.06      3.91 o
   3   0  12        0.14       -0.29      3.26 o
   4   0  12        5.14       -2.18      4.73 o
   5   0  12        1.79        0.57      5.02 o
 -15   1  12       30.82       67.87     15.39 o
 -14   1  12       63.11       53.30      9.16 o
 -13   1  12      204.52      173.47     13.88 o
 -12   1  12      104.23      108.07      7.60 o
 -11   1  12      595.23      607.83      7.98 o
 -10   1  12       16.49       13.52      1.92 o
  -9   1  12        0.05       -1.23      1.23 o
  -8   1  12        0.76        1.04      1.22 o
  -7   1  12      115.84      124.42      3.79 o
  -6   1  12       58.46       64.74      3.06 o
  -5   1  12       93.17       95.49      3.85 o
  -4   1  12      274.12      286.12      6.07 o
  -3   1  12      196.32      218.23      6.11 o
  -2   1  12       49.93       56.60      3.49 o
  -1   1  12      133.87      145.56      6.29 o
   0   1  12      342.68      335.94      9.01 o
   1   1  12      233.35      245.77      8.34 o
   2   1  12       75.77       68.31      4.84 o
   3   1  12        1.53       -1.87      2.78 o
   4   1  12       14.05        9.64      3.45 o
   5   1  12       20.58       11.03      4.51 o
 -14   2  12        2.24        1.77      7.71 o
 -13   2  12       60.90       64.43      7.03 o
 -12   2  12       35.20       30.45      5.08 o
 -11   2  12        1.93        1.24      4.74 o
 -10   2  12        6.90        4.69      3.14 o
  -9   2  12       12.38       11.13      1.66 o
  -8   2  12       11.96       13.34      1.75 o
  -7   2  12       28.72       31.68      2.22 o
  -6   2  12      343.66      329.01      5.35 o
  -5   2  12      112.97      121.62      5.81 o
  -4   2  12      703.66      719.37     10.47 o
  -3   2  12     2609.68     2666.24     37.98 o
  -2   2  12       10.42       10.75      2.04 o
  -1   2  12      123.04      116.19      5.77 o
   0   2  12       20.20       20.57      2.67 o
   1   2  12        9.20        7.03      2.45 o
   2   2  12       81.56       85.91      6.61 o
   3   2  12        0.32        0.36      2.76 o
   4   2  12        1.28        1.91      3.28 o
 -14   3  12        0.16        3.47      7.24 o
 -13   3  12       26.59       19.68      4.97 o
 -12   3  12      257.38      234.52     11.22 o
 -11   3  12        3.05        5.03      5.49 o
 -10   3  12      107.71       90.52      7.43 o
  -9   3  12       34.29       35.02      2.77 o
  -8   3  12      173.72      160.17      4.68 o
  -7   3  12        8.43        5.42      1.72 o
  -6   3  12       54.28       54.36      3.61 o
  -5   3  12      246.60      248.90      6.29 o
  -4   3  12       19.67       19.93      2.64 o
  -3   3  12      114.71      118.20      5.24 o
  -2   3  12       89.50       94.57      6.00 o
  -1   3  12        9.02       10.87      2.90 o
   0   3  12       35.39       44.20      7.34 o
   1   3  12       34.12       34.98      5.49 o
   2   3  12      208.71      221.60     11.93 o
   3   3  12       29.06       29.74      5.88 o
   4   3  12        1.16       -1.78      4.12 o
 -13   4  12        2.89       -1.35      3.94 o
 -12   4  12        2.41        5.95      6.01 o
 -11   4  12        6.02        8.69      5.31 o
 -10   4  12        3.86        8.45      5.57 o
  -9   4  12       82.20       86.43      7.61 o
  -8   4  12       65.73       67.29      4.22 o
  -7   4  12      275.85      267.00      8.62 o
  -6   4  12      319.41      315.48      8.23 o
  -5   4  12      223.63      224.66      6.34 o
  -4   4  12       32.04       37.33      3.72 o
  -3   4  12       32.14       29.56      3.26 o
  -2   4  12       69.04       67.77      5.13 o
  -1   4  12       49.62       46.83     11.44 o
   0   4  12       29.03       24.07      6.19 o
   1   4  12       21.87       28.62      5.79 o
   2   4  12       40.68       52.47      6.92 o
   3   4  12       20.09       20.54      4.92 o
   4   4  12       19.10       22.71     10.63 o
 -13   5  12        9.18       14.56      6.10 o
 -12   5  12        4.65        6.65      5.42 o
 -11   5  12        0.68        1.56      3.86 o
 -10   5  12       12.07        8.41      3.79 o
  -9   5  12      264.92      265.08      9.98 o
  -8   5  12       93.30       99.21      9.10 o
  -7   5  12      217.06      232.34      7.76 o
  -6   5  12       15.87       20.49      3.53 o
  -5   5  12       18.35       15.98      3.31 o
  -4   5  12      107.64      110.01      6.00 o
  -3   5  12       12.31       11.73      2.79 o
  -2   5  12       61.32       61.01      8.14 o
  -1   5  12       24.98       25.36      6.72 o
   0   5  12       27.97       34.41     12.12 o
   1   5  12        1.17        1.54      8.25 o
   2   5  12        2.67        1.43      3.94 o
   3   5  12        8.50       13.43      6.81 o
 -12   6  12        0.05        8.21      8.68 o
 -11   6  12        1.97        0.53      5.36 o
 -10   6  12        6.65        9.88      6.70 o
  -9   6  12       22.88       26.63      6.94 o
  -8   6  12        3.80        3.94      5.48 o
  -7   6  12       21.76       13.56      4.07 o
  -6   6  12        3.50        1.09      4.11 o
  -5   6  12       40.06       41.32      5.46 o
  -4   6  12      281.35      263.84     10.19 o
  -3   6  12       15.51       12.55      7.51 o
  -2   6  12      176.42      166.07     12.87 o
  -1   6  12        7.72       15.38      5.95 o
   0   6  12        0.89       -4.68      4.68 o
   1   6  12        0.15        2.92      5.98 o
   2   6  12       10.94       19.46     10.84 o
 -10   7  12       31.30       32.78      9.38 o
  -9   7  12       14.95        8.27     13.42 o
  -8   7  12        1.06       -5.54      5.54 o
  -7   7  12        8.93        5.17      5.15 o
  -6   7  12        3.40        5.67      3.97 o
  -5   7  12        2.95        6.16      3.93 o
  -4   7  12        0.61        5.70      5.52 o
  -3   7  12       60.82       80.89     10.08 o
  -2   7  12       21.51       16.25      6.30 o
  -1   7  12        2.93       12.49      6.58 o
   0   7  12        1.29        1.33      6.03 o
  -8   8  12      191.63      218.30     22.04 o
  -7   8  12        1.04       -0.53      8.01 o
  -5   8  12        2.82        1.71      5.41 o
  -4   8  12        0.00       -3.46      5.21 o
  -3   8  12       21.41       29.71     14.47 o
  -2   8  12        0.00       -4.81      5.46 o
 -15   1  13       24.68       34.85     12.39 o
 -14   1  13       23.70       16.92      6.66 o
 -13   1  13        2.16       -2.14     10.48 o
 -12   1  13      992.69     1009.09     19.37 o
 -11   1  13        0.10        1.91      1.61 o
 -10   1  13      136.59      136.10      5.32 o
  -9   1  13       67.99       76.14      4.65 o
  -8   1  13      139.89      137.81      4.08 o
  -7   1  13      138.63      142.59      4.02 o
  -6   1  13       83.24       79.62      3.92 o
  -5   1  13        0.02       -0.71      1.57 o
  -4   1  13      190.98      188.77      9.06 o
  -3   1  13       32.97       30.23      3.09 o
  -2   1  13       34.82       32.70      3.31 o
  -1   1  13       83.29       94.47      5.13 o
   0   1  13       84.14       88.46      9.30 o
   1   1  13        4.34        3.95      2.36 o
   2   1  13       76.56       75.17      5.25 o
   3   1  13        0.28       -0.27      2.84 o
   4   1  13        6.68        3.04      3.74 o
 -14   2  13       68.38       76.55     10.89 o
 -13   2  13        3.87        8.35      4.11 o
 -12   2  13      191.39      193.43     12.10 o
 -11   2  13       48.93       56.05      6.05 o
 -10   2  13        0.20       -1.41      1.41 o
  -9   2  13       17.97       16.52      2.06 o
  -8   2  13       78.02       87.51      3.81 o
  -7   2  13        1.59        0.61      1.82 o
  -6   2  13      186.06      186.28      5.14 o
  -5   2  13        0.81        0.81      1.83 o
  -4   2  13       49.52       67.80      4.60 o
  -3   2  13      123.69      119.07      6.65 o
  -2   2  13       69.61       61.77      3.96 o
  -1   2  13        0.12        1.17      1.99 o
   0   2  13       13.11        8.35      2.89 o
   1   2  13        0.13       -1.93      2.51 o
   2   2  13       33.56       37.59      5.40 o
   3   2  13        8.04        3.68      3.27 o
   4   2  13        5.98        9.32      5.12 o
 -14   3  13      109.28       96.84     15.97 o
 -13   3  13       71.96       67.13      7.57 o
 -12   3  13      276.36      262.88     11.79 o
 -11   3  13       32.88       24.20      4.96 o
 -10   3  13       27.04       32.35      4.09 o
  -9   3  13        0.41       -1.50      1.50 o
  -8   3  13        5.36        3.81      1.72 o
  -7   3  13        8.95       10.89      1.91 o
  -6   3  13      290.08      281.31      6.90 o
  -5   3  13        5.90       11.42      2.39 o
  -4   3  13      682.63      647.84     11.51 o
  -3   3  13      128.23      121.29      7.15 o
  -2   3  13       38.94       45.48      9.52 o
  -1   3  13      144.51      132.86     11.46 o
   0   3  13        3.82       12.33      5.54 o
   1   3  13      597.00      625.10     16.95 o
   2   3  13       45.28       53.33      7.99 o
   3   3  13       73.35       61.04      6.58 o
 -14   4  13       18.07       14.08      8.87 o
 -13   4  13       43.95       40.75      6.39 o
 -12   4  13       16.54       17.29      4.78 o
 -11   4  13       66.41       66.41     14.93 o
 -10   4  13       27.41       31.31      6.67 o
  -9   4  13       49.86       45.66      4.78 o
  -8   4  13        8.84       12.23      2.91 o
  -7   4  13      180.04      187.59     11.68 o
  -6   4  13       12.83       14.85      3.16 o
  -5   4  13        0.39       -2.20      2.24 o
  -4   4  13      254.44      254.45      7.58 o
  -3   4  13      241.62      218.80      6.90 o
  -2   4  13      160.45      154.61      7.55 o
  -1   4  13      213.07      202.16     13.87 o
   0   4  13       98.58       97.11     10.48 o
   1   4  13       35.71       47.09     10.44 o
   2   4  13       73.10       68.02     10.02 o
   3   4  13       23.63       20.00     14.79 o
 -13   5  13       16.59       20.46      9.29 o
 -12   5  13        0.05        8.95      5.91 o
 -11   5  13        0.24        3.12      5.07 o
 -10   5  13       41.73       42.14      7.74 o
  -9   5  13       43.13       28.48     12.00 o
  -8   5  13      508.47      503.45     13.26 o
  -7   5  13       12.43       10.03      3.22 o
  -6   5  13       54.94       56.70      5.96 o
  -5   5  13       73.15       80.28      5.62 o
  -4   5  13       52.03       53.85      4.64 o
  -3   5  13        3.39        3.31      3.10 o
  -2   5  13        5.67       12.19      9.32 o
  -1   5  13       15.70       13.54     10.42 o
   0   5  13       14.12       11.75      6.11 o
   1   5  13       34.32       22.33      5.83 o
   2   5  13       89.09       85.05     11.55 o
 -12   6  13       46.29       62.35     13.86 o
 -11   6  13       64.05       72.28      9.96 o
 -10   6  13        1.57       -0.59      6.79 o
  -9   6  13        0.10       -1.79      6.46 o
  -8   6  13       20.86       12.83      5.78 o
  -7   6  13       14.63       14.72      4.32 o
  -6   6  13       35.37       33.07      5.16 o
  -5   6  13      130.80      133.68      8.82 o
  -4   6  13       10.08        8.62      3.71 o
  -3   6  13      281.02      253.60     14.98 o
  -2   6  13       36.65       35.05      7.94 o
  -1   6  13        0.01        0.23      4.98 o
   0   6  13        6.81        5.69      5.77 o
   1   6  13       23.65       -0.61      9.43 o
 -10   7  13       18.55       27.20     11.73 o
  -9   7  13        3.86        8.01      5.68 o
  -8   7  13        7.14       12.53      5.98 o
  -7   7  13        1.36        6.40      5.10 o
  -6   7  13        9.93       15.07      4.60 o
  -5   7  13       60.20       48.06      8.08 o
  -4   7  13       32.35       32.37      7.31 o
  -3   7  13       19.40       20.05      8.18 o
  -2   7  13       22.45       23.26      7.35 o
  -1   7  13        0.58        2.40      6.05 o
  -8   8  13       25.91       17.74     10.01 o
  -5   8  13        0.25       -5.96      7.60 o
  -4   8  13       19.60       22.26     10.26 o
  -3   8  13       10.99       13.89      9.73 o
 -14   0  14       60.59       49.52     12.81 o
 -13   0  14        0.04       -6.21      6.21 o
 -12   0  14      218.45      192.35      9.57 o
 -11   0  14       22.74       23.11      3.64 o
 -10   0  14        6.70       11.47      3.04 o
  -9   0  14      380.49      409.30      9.04 o
  -8   0  14     2461.24     2500.83     29.96 o
  -7   0  14      226.80      235.70      8.25 o
  -6   0  14       59.47       92.22      6.62 o
  -5   0  14        5.91       10.92      5.16 o
  -4   0  14       20.47       14.58      5.88 o
  -3   0  14       80.75       98.06     12.86 o
  -2   0  14       30.20       24.84      5.77 o
  -1   0  14       11.68       13.22      4.33 o
   0   0  14       39.35       31.68      5.54 o
   1   0  14        8.77        9.08      4.80 o
   2   0  14       17.69       20.25      4.63 o
   3   0  14        0.75       -1.67      4.91 o
 -15   1  14       38.65       21.10     10.67 o
 -14   1  14       22.17       22.46      7.61 o
 -13   1  14       81.15       69.75     14.14 o
 -12   1  14       27.27       27.23      4.50 o
 -11   1  14       35.88       29.52      3.99 o
 -10   1  14       24.15       31.70      3.00 o
  -9   1  14        0.08       -0.11      1.45 o
  -8   1  14        0.43        0.67      1.37 o
  -7   1  14      120.00      128.04      5.77 o
  -6   1  14        0.66        1.73      2.18 o
  -5   1  14      108.84      116.53     18.09 o
  -4   1  14       32.23       33.35      4.34 o
  -3   1  14       14.51       16.35      2.70 o
  -2   1  14        5.06        1.64      2.19 o
  -1   1  14      153.93      162.23      6.08 o
   0   1  14        0.71        2.18      2.34 o
   1   1  14       62.16       53.92      5.13 o
   2   1  14       18.07       14.84      3.96 o
   3   1  14        3.37        1.07      3.68 o
 -14   2  14       30.30       17.76      7.13 o
 -13   2  14       72.23       72.63      9.13 o
 -12   2  14        0.25        5.28      3.76 o
 -11   2  14      191.59      213.38     10.40 o
 -10   2  14       69.79       71.48      5.23 o
  -9   2  14      238.01      241.33      5.59 o
  -8   2  14       50.03       54.34      3.44 o
  -7   2  14        4.78        0.86      1.55 o
  -6   2  14       40.24       35.12      4.27 o
  -5   2  14      132.80      139.62      6.66 o
  -4   2  14        3.49        3.23      3.65 o
  -3   2  14      116.43      135.59      7.95 o
  -2   2  14       65.76       67.50      6.55 o
  -1   2  14       82.43       91.35      5.26 o
   0   2  14        7.82        6.19      2.93 o
   1   2  14        1.09        1.25      3.19 o
   2   2  14        1.71       -0.64      3.81 o
   3   2  14        3.30        3.54      5.09 o
 -14   3  14       10.78       23.29      9.59 o
 -13   3  14      112.96      115.21     10.24 o
 -12   3  14       11.25        7.30      4.20 o
 -11   3  14      444.31      447.75     14.05 o
 -10   3  14       76.40       74.37      4.27 o
  -9   3  14       14.47       14.56      2.93 o
  -8   3  14      372.00      392.32      7.35 o
  -7   3  14       21.88       15.37      3.02 o
  -6   3  14       35.57       37.21      3.91 o
  -5   3  14      356.22      342.67      8.91 o
  -4   3  14      307.45      300.39      8.28 o
  -3   3  14      328.68      325.40     10.16 o
  -2   3  14       72.14       66.17      7.71 o
  -1   3  14       71.97       71.79     10.22 o
   0   3  14      607.34      628.36     19.65 o
   1   3  14        0.06        1.58      4.33 o
   2   3  14       75.86       56.57      7.66 o
   3   3  14        0.04        2.28      4.76 o
 -14   4  14       36.18       44.12      7.74 o
 -13   4  14        0.08       -1.83      6.69 o
 -12   4  14       60.73       58.87     10.49 o
 -11   4  14       37.46       29.52      6.66 o
 -10   4  14       30.82       31.37      6.73 o
  -9   4  14      499.50      512.44     12.60 o
  -8   4  14       87.45       90.94      5.54 o
  -7   4  14     1459.97     1449.48     19.24 o
  -6   4  14       79.52       88.83      6.83 o
  -5   4  14       27.75       32.87      3.98 o
  -4   4  14      295.74      266.78     10.04 o
  -3   4  14       31.38       32.86      4.80 o
  -2   4  14        0.29        0.42      6.18 o
  -1   4  14       68.57       65.70      8.97 o
   0   4  14       99.10      106.52     20.93 o
   1   4  14       48.30       52.24      7.38 o
   2   4  14       15.68       13.96      5.45 o
 -13   5  14        9.67        2.97      7.79 o
 -12   5  14        8.14        1.85      5.26 o
 -11   5  14       79.96       95.56     11.23 o
 -10   5  14       49.79       30.64      8.19 o
  -9   5  14        0.14       -3.55      4.48 o
  -8   5  14       74.88       64.93      6.41 o
  -7   5  14       54.51       62.54      6.22 o
  -6   5  14       69.34       62.90      6.22 o
  -5   5  14        2.62        0.81      3.04 o
  -4   5  14        0.20       -2.01      3.00 o
  -3   5  14       70.24       76.00     13.90 o
  -2   5  14       92.92       87.54     13.29 o
  -1   5  14       36.66       49.31      8.34 o
   0   5  14       19.60       22.57      7.34 o
   1   5  14       46.62       50.25     20.74 o
 -12   6  14        2.26        1.89      7.51 o
 -11   6  14       13.14       10.79      6.42 o
 -10   6  14       26.32       25.49      7.14 o
  -9   6  14        1.25        1.94      5.17 o
  -8   6  14        3.31        3.19      6.85 o
  -7   6  14        3.32        4.76      3.70 o
  -6   6  14       20.26       26.35      4.91 o
  -5   6  14        3.60        1.08      3.47 o
  -4   6  14      176.70      155.57     12.65 o
  -3   6  14        5.21       11.29      5.95 o
  -2   6  14        6.27       -0.68      5.51 o
  -1   6  14        4.82        4.22      8.37 o
   0   6  14        0.90       -2.63      7.98 o
 -10   7  14       51.40       56.20     13.83 o
  -9   7  14        0.09        4.32      5.77 o
  -8   7  14       18.34       10.62      6.58 o
  -7   7  14       21.38       27.65      6.96 o
  -6   7  14        5.54        8.45      5.98 o
  -5   7  14       16.61       16.33      6.04 o
  -4   7  14       16.76       17.81      6.76 o
  -3   7  14       20.96       11.26      6.79 o
  -2   7  14        0.73        2.09      5.95 o
  -5   8  14        2.58       -1.00      8.37 o
 -15   1  15        7.52        0.97      9.26 o
 -14   1  15        2.83        8.92      6.38 o
 -13   1  15        2.28       -1.40      4.95 o
 -12   1  15       68.84       59.41      6.14 o
 -11   1  15        2.57        2.23      2.26 o
 -10   1  15       61.03       73.10      4.05 o
  -9   1  15        0.51       -0.62      1.56 o
  -8   1  15        2.47       -0.61      1.61 o
  -7   1  15       77.48       85.56      7.64 o
  -6   1  15      104.30      114.95      7.21 o
  -5   1  15       11.38       22.54      7.21 o
  -4   1  15      337.74      329.65     13.42 o
  -3   1  15        8.02        9.14      2.66 o
  -2   1  15       96.52      110.74      8.06 o
  -1   1  15       12.06        4.52      2.70 o
   0   1  15       17.70       14.67      5.15 o
   1   1  15       79.40       75.17      6.28 o
   2   1  15       17.39       25.87      4.92 o
 -14   2  15       10.85        5.37      6.20 o
 -13   2  15      482.35      472.09     14.69 o
 -12   2  15       87.22       91.13      7.95 o
 -11   2  15      119.07      111.03      6.18 o
 -10   2  15       24.15       21.51      2.52 o
  -9   2  15      121.65      119.14      4.65 o
  -8   2  15        3.31        7.48      2.01 o
  -7   2  15      172.98      174.05      5.20 o
  -6   2  15      386.37      383.70     11.14 o
  -5   2  15       34.31       42.14      4.38 o
  -4   2  15      123.67      134.16     11.42 o
  -3   2  15       65.44       67.29      4.69 o
  -2   2  15        1.73       -2.73      2.73 o
  -1   2  15       11.08       12.87      3.10 o
   0   2  15      210.97      216.50     11.84 o
   1   2  15       26.91       24.81      5.56 o
   2   2  15      163.97      159.91     11.21 o
 -14   3  15       10.43       10.65      8.68 o
 -13   3  15      186.33      174.35     11.17 o
 -12   3  15        3.98       10.13      4.41 o
 -11   3  15      527.57      523.82     16.47 o
 -10   3  15       66.49       62.95      7.32 o
  -9   3  15      502.80      475.12      8.52 o
  -8   3  15      151.26      152.89      6.56 o
  -7   3  15      273.31      276.71      8.40 o
  -6   3  15        8.89        7.59      3.39 o
  -5   3  15      882.84      868.41     14.61 o
  -4   3  15       28.36       21.42      4.82 o
  -3   3  15     1266.21     1240.71     20.92 o
  -2   3  15       12.66       18.91      8.69 o
  -1   3  15      361.34      377.32     17.01 o
   0   3  15       50.67       54.11      7.10 o
   1   3  15      194.37      173.37     11.68 o
   2   3  15       10.95       13.84      5.64 o
 -13   4  15        0.55       -3.55      4.53 o
 -12   4  15       18.66       27.00      6.89 o
 -11   4  15       11.01        6.29      5.06 o
 -10   4  15       47.33       62.37      9.95 o
  -9   4  15      258.61      271.17     10.09 o
  -8   4  15      166.22      181.05      7.55 o
  -7   4  15       34.28       30.12      4.84 o
  -6   4  15       40.61       37.10      5.12 o
  -5   4  15      232.59      219.55      7.86 o
  -4   4  15        0.00        5.73      4.88 o
  -3   4  15       63.73       56.21      8.17 o
  -2   4  15        0.30       -0.05      5.08 o
  -1   4  15       36.27       38.22     16.70 o
   0   4  15       14.93        9.03      4.99 o
   1   4  15       16.57       17.16      6.75 o
 -13   5  15       63.63       63.49     13.58 o
 -12   5  15        3.76       13.60      6.40 o
 -11   5  15       16.54       11.41      6.86 o
 -10   5  15      107.70       96.72     10.73 o
  -9   5  15       25.94       11.73      5.61 o
  -8   5  15        4.85       -1.68      3.79 o
  -7   5  15        2.97        6.90      3.85 o
  -6   5  15       11.34       14.31      4.41 o
  -5   5  15        2.11        7.64      3.66 o
  -4   5  15        0.14       -0.50      4.82 o
  -3   5  15        0.21       -4.29      4.41 o
  -2   5  15      116.18      120.37     15.82 o
  -1   5  15        0.03       -0.28      5.48 o
   0   5  15       88.00       80.40     15.75 o
 -11   6  15        5.99       13.53      6.73 o
 -10   6  15        7.90       13.40      6.13 o
  -9   6  15        5.66        0.42      5.25 o
  -8   6  15      103.31       97.56     16.54 o
  -7   6  15        0.14        0.74      3.77 o
  -6   6  15       15.65        7.26      4.14 o
  -5   6  15       12.80        8.28      5.46 o
  -4   6  15        3.72        7.40      5.47 o
  -3   6  15       10.91       13.90      6.78 o
  -2   6  15        7.89       18.16      7.00 o
  -1   6  15       15.29        3.52      9.62 o
 -10   7  15        6.10       12.53     10.12 o
  -9   7  15        1.41        0.94      7.98 o
  -8   7  15        0.71        2.83      8.10 o
  -7   7  15        2.58       22.10     10.62 o
  -6   7  15       17.20       14.63      5.97 o
  -5   7  15        0.36        6.89      6.02 o
  -4   7  15       66.70       81.79     15.00 o
  -3   7  15        6.63        0.19      8.10 o
 -14   0  16       33.27       31.55     12.12 o
 -13   0  16       32.80       23.51     10.12 o
 -12   0  16        0.00       -4.89      4.89 o
 -11   0  16        3.85       -0.92      2.68 o
 -10   0  16      357.44      329.79     10.35 o
  -9   0  16       17.82       30.10      5.58 o
  -8   0  16      499.57      494.97     15.81 o
  -7   0  16        0.00       -3.04      3.04 o
  -6   0  16       98.78      106.35     12.78 o
  -5   0  16        3.28        2.44      5.32 o
  -4   0  16      190.99      210.87     18.94 o
  -3   0  16       90.70      107.74     10.76 o
  -2   0  16        0.19       -0.16      3.23 o
  -1   0  16        5.27        1.97      4.84 o
   0   0  16        4.43       -0.62      4.63 o
   1   0  16       13.45       11.04     12.88 o
 -14   1  16        2.16       -4.37      5.50 o
 -13   1  16      146.80      158.75     13.91 o
 -12   1  16        4.57        4.82      3.48 o
 -11   1  16       31.00       26.32      3.65 o
 -10   1  16        0.03       -0.18      2.03 o
  -9   1  16       91.26       91.06      4.91 o
  -8   1  16       36.17       38.95      4.52 o
  -7   1  16       71.99       68.86      5.94 o
  -6   1  16       15.23       20.88      7.26 o
  -5   1  16      141.10      142.75     10.71 o
  -4   1  16       11.61        8.60      2.88 o
  -3   1  16      233.29      222.21      8.44 o
  -2   1  16       20.17       23.60      4.29 o
  -1   1  16        5.12        4.91      2.96 o
   0   1  16        2.12        2.18      4.05 o
   1   1  16        8.59       11.40      4.91 o
 -14   2  16      134.56      117.83     12.94 o
 -13   2  16      577.38      573.24     16.25 o
 -12   2  16        3.96        7.50      3.81 o
 -11   2  16      140.51      151.82      7.04 o
 -10   2  16       34.37       37.04      4.59 o
  -9   2  16       36.27       33.23      3.16 o
  -8   2  16      290.06      285.23      6.78 o
  -7   2  16      182.37      178.06      6.01 o
  -6   2  16      129.25      124.40     18.51 o
  -5   2  16      190.56      182.55     12.13 o
  -4   2  16      226.82      233.20     12.77 o
  -3   2  16       41.88       52.57      6.86 o
  -2   2  16       42.04       43.55     10.66 o
  -1   2  16        3.39        6.57      4.33 o
   0   2  16       19.51        8.09      5.57 o
   1   2  16        0.37        3.76      5.42 o
 -14   3  16        3.56        1.25      8.04 o
 -13   3  16       92.71       85.62      9.18 o
 -12   3  16        1.46        5.67      3.96 o
 -11   3  16        6.29        1.62      7.04 o
 -10   3  16      101.84      101.68      6.92 o
  -9   3  16       49.13       48.12      4.49 o
  -8   3  16        3.05        5.96      3.43 o
  -7   3  16       76.42       89.72      6.96 o
  -6   3  16        0.97        4.56      3.35 o
  -5   3  16        0.04        0.99      3.17 o
  -4   3  16      570.52      528.76     18.58 o
  -3   3  16      299.27      259.86     14.07 o
  -2   3  16        6.25        4.76      5.36 o
  -1   3  16        1.75       -3.68      4.42 o
   0   3  16       37.33       34.59      6.35 o
   1   3  16      117.38      110.18     16.55 o
 -13   4  16        7.57        8.36     11.23 o
 -12   4  16        3.71        0.67      5.57 o
 -11   4  16        0.08        7.95      9.86 o
 -10   4  16       31.29       25.04      6.68 o
  -9   4  16      850.07      872.22     17.87 o
  -8   4  16       55.70       60.53      6.19 o
  -7   4  16      249.23      261.76     10.42 o
  -6   4  16       20.03       20.02      4.36 o
  -5   4  16        0.10       -1.51      3.16 o
  -4   4  16       24.59       19.87      6.17 o
  -3   4  16       22.64       23.80      6.75 o
  -2   4  16       14.12        9.07      6.22 o
  -1   4  16       38.64       34.96      8.23 o
   0   4  16        8.36        5.89      6.71 o
 -12   5  16        1.33       -4.68     12.93 o
 -11   5  16       22.60       19.60      6.37 o
 -10   5  16       11.60       -2.00      4.98 o
  -9   5  16        7.02        5.93      5.46 o
  -8   5  16       10.03        9.31      3.99 o
  -7   5  16       11.98       14.31      4.20 o
  -6   5  16       25.72       17.67      4.63 o
  -5   5  16       95.79       90.34      7.66 o
  -4   5  16       38.52       37.98      9.15 o
  -3   5  16        5.51        8.70      6.08 o
  -2   5  16        1.25       -2.22      5.34 o
  -1   5  16        1.35       -0.55      8.62 o
 -11   6  16        0.01       -4.98      4.98 o
 -10   6  16       29.15       34.81      7.71 o
  -9   6  16        7.45        3.57      5.31 o
  -8   6  16       10.04        2.15      5.33 o
  -7   6  16       22.17       15.51      4.73 o
  -6   6  16        0.67        7.95      5.24 o
  -5   6  16       15.35       20.63      7.09 o
  -4   6  16       13.35       25.09      7.29 o
  -3   6  16        0.67        5.42      6.19 o
  -9   7  16       11.82       28.25     11.01 o
  -6   7  16        2.78       -4.55      7.37 o
  -5   7  16        7.41       10.84      8.37 o
  -4   7  16       22.49       20.82     10.20 o
 -14   1  17       93.46       91.85     11.26 o
 -13   1  17      190.81      207.10     11.33 o
 -12   1  17       40.56       38.27      5.65 o
 -11   1  17       35.18       35.91      4.26 o
 -10   1  17        2.28        1.58      2.01 o
  -9   1  17       81.64       80.48      4.87 o
  -8   1  17        0.37       -1.08      2.76 o
  -7   1  17       86.16       74.63      8.25 o
  -6   1  17       94.77      100.29      9.20 o
  -5   1  17       80.75       75.46      9.69 o
  -4   1  17       61.62       51.96      7.85 o
  -3   1  17       12.66        7.30      3.38 o
  -2   1  17       10.81        5.92      4.57 o
  -1   1  17        0.29        0.47      3.79 o
   0   1  17       13.92       12.81      4.95 o
   1   1  17        0.92       -2.55      6.15 o
 -14   2  17       77.14      101.89     17.19 o
 -13   2  17      148.80      144.30     12.34 o
 -12   2  17      472.54      482.77     14.91 o
 -11   2  17       22.45       28.17      4.00 o
 -10   2  17       27.67       25.43      4.35 o
  -9   2  17       77.17       69.21      8.90 o
  -8   2  17       59.74       60.69      6.15 o
  -7   2  17       81.77       74.81      8.83 o
  -6   2  17       18.19       15.63      8.48 o
  -5   2  17        0.73        1.27      4.36 o
  -4   2  17      129.26      151.99     12.62 o
  -3   2  17       14.02        8.86      5.50 o
  -2   2  17       26.06       23.08      6.59 o
  -1   2  17      258.38      272.96     14.86 o
   0   2  17       21.04       17.86      8.48 o
 -14   3  17        7.17       17.38      9.07 o
 -13   3  17      107.63      106.54      9.11 o
 -12   3  17       11.26       10.52      7.17 o
 -11   3  17       13.06       10.87      5.41 o
 -10   3  17        2.62        4.61      3.31 o
  -9   3  17       14.37       13.42      4.03 o
  -8   3  17        9.93        7.45      3.81 o
  -7   3  17        0.07        2.74      3.33 o
  -6   3  17       24.66       18.32      4.25 o
  -5   3  17      197.83      202.09     13.85 o
  -4   3  17        8.76        4.93      5.21 o
  -3   3  17        0.22       -2.54      4.69 o
  -2   3  17       22.85        9.86      7.51 o
  -1   3  17        8.08        4.03      4.67 o
   0   3  17       41.75       51.73     12.53 o
 -13   4  17       15.74       20.48      6.99 o
 -12   4  17       12.86        8.94      5.65 o
 -11   4  17        4.10        7.82      5.27 o
 -10   4  17      315.79      272.91     14.55 o
  -9   4  17        0.21        1.70      3.43 o
  -8   4  17      362.95      362.04     12.36 o
  -7   4  17        9.68       11.44      5.61 o
  -6   4  17       56.52       43.08      5.87 o
  -5   4  17        3.28        2.04      7.17 o
  -4   4  17       26.25       19.24     11.01 o
  -3   4  17        1.36       -4.89      4.89 o
  -2   4  17       41.95       44.25      8.89 o
  -1   4  17        0.28       -3.01      5.84 o
 -12   5  17        1.69       -0.43     10.67 o
 -11   5  17        0.92       -0.30      5.37 o
 -10   5  17        2.15       -2.34      4.78 o
  -9   5  17       36.50       39.03      7.59 o
  -8   5  17      187.04      180.15     10.43 o
  -7   5  17        7.33        8.27      4.16 o
  -6   5  17        1.82        0.18      3.74 o
  -5   5  17      204.31      185.02     14.33 o
  -4   5  17        0.01        5.50      6.07 o
  -3   5  17      111.73       92.23     11.20 o
 -11   6  17       19.47        7.15      9.56 o
 -10   6  17        4.29        2.27      5.73 o
  -9   6  17        3.09       11.17      5.80 o
  -8   6  17        0.60       -1.72      4.92 o
  -7   6  17        0.22        5.81     13.02 o
  -6   6  17       17.30       18.90      6.45 o
  -5   6  17        3.07       -3.51      9.09 o
  -4   6  17        7.84        8.26      7.87 o
 -14   0  18       13.57       19.38     10.31 o
 -13   0  18        7.38       -2.33      6.60 o
 -12   0  18        2.94       -1.17      3.66 o
 -11   0  18        1.43        6.67      7.13 o
 -10   0  18        4.04       -2.38      6.14 o
  -9   0  18       89.49       96.92      9.43 o
  -8   0  18        7.70       13.89      6.54 o
  -7   0  18        8.94        2.52      5.10 o
  -6   0  18       15.04       11.39      6.79 o
  -5   0  18        3.28        3.69      6.52 o
  -3   0  18       36.24       36.71      6.23 o
  -2   0  18        8.60       16.61      5.27 o
  -1   0  18        0.60       -7.54      7.54 o
 -14   1  18        0.31       -5.08      5.13 o
 -13   1  18       60.37       58.73      7.12 o
 -12   1  18        5.77        8.87      4.24 o
 -11   1  18       48.48       55.11      5.24 o
 -10   1  18       23.35       18.95      3.71 o
  -9   1  18      160.90      161.82      9.97 o
  -8   1  18       35.76       33.78      6.52 o
  -7   1  18       14.80       20.88      8.10 o
  -6   1  18       34.72       33.09      6.46 o
  -5   1  18       45.63       50.03      8.73 o
  -4   1  18       26.54       32.82      6.81 o
  -3   1  18        2.57        3.02      3.66 o
  -2   1  18       26.05       14.24      8.02 o
  -1   1  18        4.85       10.97      5.27 o
 -14   2  18        0.87        2.05      8.15 o
 -13   2  18      124.44      136.66      9.78 o
 -12   2  18      221.30      222.27     15.32 o
 -11   2  18       13.46        6.40      4.08 o
 -10   2  18       53.73       55.56      6.05 o
  -9   2  18      167.94      184.68      9.60 o
  -8   2  18       35.97       40.15      8.10 o
  -7   2  18       70.50       63.50      9.60 o
  -6   2  18       18.23       20.16      5.84 o
  -5   2  18       14.41        7.61      5.16 o
  -4   2  18      104.16       89.61     10.27 o
  -3   2  18        0.16       -1.02      5.11 o
  -2   2  18       73.31       78.92      7.96 o
  -1   2  18      296.07      311.18     21.60 o
 -13   3  18        0.28       -3.59      3.59 o
 -12   3  18        0.11       -0.48      5.02 o
 -11   3  18       46.71       57.91      8.47 o
 -10   3  18       81.27       76.10      6.72 o
  -9   3  18        9.30        5.23      3.76 o
  -8   3  18        0.14       -0.36      3.40 o
  -7   3  18       14.31       18.76      4.55 o
  -6   3  18      194.49      185.25     20.42 o
  -5   3  18      110.53      117.40     11.44 o
  -4   3  18       73.89       66.84      9.18 o
  -3   3  18        0.08       -1.02      5.19 o
  -2   3  18        2.31        6.77      5.79 o
  -1   3  18       98.13       86.25     14.75 o
 -13   4  18       25.15       19.35      8.51 o
 -12   4  18        1.26        2.97      4.82 o
 -11   4  18       20.64       10.11      5.82 o
 -10   4  18       19.89        8.90      9.09 o
  -9   4  18      128.90      126.15      8.92 o
  -8   4  18       32.08       37.83      5.62 o
  -7   4  18        3.32        4.92      4.53 o
  -6   4  18        1.57        3.37      4.41 o
  -5   4  18       75.34       60.11     11.96 o
  -4   4  18       52.19       44.66      8.44 o
  -3   4  18        2.27        1.80     14.15 o
 -12   5  18        1.46        4.30      5.59 o
 -11   5  18        3.21        0.37      6.27 o
 -10   5  18        4.44       -0.61      6.61 o
  -9   5  18       66.86       65.65      9.27 o
  -8   5  18        0.00       -2.69      3.69 o
  -7   5  18       67.79       67.51      8.00 o
  -6   5  18       24.03       28.52      7.60 o
  -5   5  18       34.05       33.43     16.37 o
  -4   5  18        1.28       -7.37      7.43 o
 -10   6  18       10.04       -1.64      7.90 o
  -9   6  18       21.77       31.02     11.09 o
  -7   6  18        5.42        2.88      8.12 o
  -6   6  18        1.09        2.16      7.74 o
  -5   6  18        2.22       11.03      8.93 o
 -13   1  19       14.10        8.91      6.62 o
 -12   1  19        5.04        4.04      3.61 o
 -11   1  19       57.02       51.97      5.20 o
 -10   1  19      103.00      117.41      8.34 o
  -9   1  19      222.68      222.58     16.93 o
  -8   1  19      115.47      109.65     14.78 o
  -7   1  19       13.22        7.11      4.78 o
  -6   1  19        3.45        6.03      4.85 o
  -5   1  19      118.62      123.40     11.43 o
  -4   1  19       61.96       58.34      8.72 o
  -3   1  19       34.95       53.27     15.83 o
  -2   1  19       46.13       58.56      7.67 o
 -13   2  19       30.51       31.79      5.98 o
 -12   2  19       50.90       62.71      7.43 o
 -11   2  19       32.43       36.64     10.01 o
 -10   2  19       46.30       44.17      5.83 o
  -9   2  19       68.12       71.15      6.95 o
  -8   2  19        1.55       -1.55      3.39 o
  -7   2  19        3.08       -2.11      4.17 o
  -6   2  19       13.05        7.79      8.21 o
  -5   2  19        6.10        8.17      5.44 o
  -4   2  19        7.46        7.01      8.30 o
  -3   2  19       15.09        4.85      5.91 o
  -2   2  19        9.24        3.35      7.26 o
 -13   3  19        6.19        9.45      9.11 o
 -12   3  19       11.09        7.72      5.37 o
 -11   3  19       71.61       56.25     10.40 o
 -10   3  19       69.49       73.59      7.13 o
  -9   3  19       40.53       50.26      6.17 o
  -8   3  19      165.63      197.11     11.11 o
  -7   3  19       39.26       42.68      6.01 o
  -6   3  19       61.63       51.86      8.94 o
  -5   3  19        0.72       -4.20      4.63 o
  -4   3  19       67.19       53.87      9.35 o
  -3   3  19       36.05       36.59      8.29 o
  -2   3  19        1.20       -2.97      7.65 o
 -13   4  19       15.96       18.49      8.65 o
 -12   4  19       77.37       76.41     10.16 o
 -11   4  19        4.97       -4.48      4.48 o
 -10   4  19       11.24        6.15     10.83 o
  -9   4  19       16.31       17.65      4.68 o
  -8   4  19       18.87       29.50      5.47 o
  -7   4  19        4.64        5.13      3.95 o
  -6   4  19       75.76       71.13     14.17 o
  -5   4  19       92.09       73.50     19.84 o
  -4   4  19       33.48       32.71     10.90 o
 -11   5  19        1.01        9.88      6.30 o
 -10   5  19       12.24       -0.92      5.35 o
  -9   5  19       26.57       19.27      6.76 o
  -8   5  19       31.77       35.85      6.01 o
  -7   5  19        0.65        1.45      8.22 o
  -6   5  19        1.26       -5.71      7.49 o
  -5   5  19      260.40      252.74     24.43 o
 -13   0  20        3.05        9.18      8.76 o
 -12   0  20        0.00       -1.59      5.10 o
 -11   0  20        6.44        4.32      4.64 o
 -10   0  20       18.19       17.06      5.66 o
  -9   0  20       14.51        2.50      5.24 o
  -8   0  20       25.81       31.86      9.34 o
  -7   0  20        3.64       11.06      7.24 o
  -5   0  20       67.21       36.60     11.28 o
  -4   0  20       10.65       17.94      9.81 o
 -13   1  20        1.66       -2.33      5.14 o
 -12   1  20       39.20       45.12      6.38 o
 -11   1  20       33.92       36.14      6.47 o
 -10   1  20       62.18       65.29     10.15 o
  -9   1  20        4.02        7.21      7.17 o
  -8   1  20        1.01       -2.16      4.07 o
  -7   1  20       36.34       32.97      6.97 o
  -6   1  20        0.00       -3.15      4.41 o
  -5   1  20       18.80       18.20      6.44 o
  -4   1  20       11.47        4.44      8.04 o
 -13   2  20        9.10        7.33      5.60 o
 -12   2  20      126.19      117.29     29.06 o
 -11   2  20        3.44        1.82      3.89 o
 -10   2  20       59.57       56.21      6.61 o
  -9   2  20       90.43       81.90      7.64 o
  -8   2  20        2.63        7.78      5.11 o
  -7   2  20        4.70        8.69      5.68 o
  -6   2  20       47.52       56.76      9.00 o
  -5   2  20        5.82       -0.20      6.25 o
  -4   2  20        0.12        1.21      5.60 o
  -3   2  20       82.42       73.69     12.92 o
 -13   3  20       77.39       80.68     13.36 o
 -12   3  20        1.61       13.40      6.13 o
 -11   3  20       42.70       43.90      8.17 o
 -10   3  20       60.22       61.35      6.88 o
  -9   3  20      395.70      401.15     13.92 o
  -8   3  20       21.13       19.58      4.87 o
  -7   3  20        9.29        9.89      5.50 o
  -6   3  20       23.32       26.07      7.15 o
  -5   3  20        2.49       -3.61      5.35 o
  -4   3  20       12.07        9.07      9.12 o
 -12   4  20       34.37       25.86      7.75 o
 -11   4  20       29.59       37.11      9.54 o
 -10   4  20        2.03       -4.84      4.84 o
  -9   4  20        7.52        5.34      5.79 o
  -8   4  20       10.45        5.13      4.87 o
  -7   4  20       44.38       53.90      9.09 o
  -6   4  20      136.70      114.36     17.05 o
  -5   4  20       13.67       12.17      9.65 o
 -10   5  20        1.38       -1.77      8.48 o
  -9   5  20       38.19       34.10     10.90 o
  -8   5  20        2.57        5.27      8.10 o
  -7   5  20        2.30       -0.86      7.43 o
 -12   1  21        1.44        7.08      4.48 o
 -11   1  21       13.49       19.50      6.38 o
 -10   1  21       10.05       12.22      5.46 o
  -9   1  21       23.18       29.19      6.43 o
  -8   1  21        0.51       -3.88      3.88 o
  -7   1  21       14.19       17.15      6.25 o
  -6   1  21        3.08       -1.94      4.47 o
  -5   1  21        2.90       -1.03      5.19 o
 -13   2  21        2.04        5.27      6.49 o
 -12   2  21       36.00       46.01      8.11 o
 -11   2  21       62.15       72.20      7.71 o
 -10   2  21       24.06       26.69      5.54 o
  -9   2  21       80.77       78.25      7.90 o
  -8   2  21       15.02        9.27      7.01 o
  -7   2  21        3.61       -0.94      7.96 o
  -6   2  21        1.12        4.64      5.56 o
  -5   2  21        0.08       -6.60      7.51 o
 -12   3  21       73.32       69.64     10.01 o
 -11   3  21       67.75       78.40     10.40 o
 -10   3  21      219.66      220.83     11.90 o
  -9   3  21        0.30        3.34      5.76 o
  -8   3  21       67.09       69.83     20.36 o
  -7   3  21       41.69       37.87     10.67 o
  -6   3  21        0.90        4.69      8.26 o
 -11   4  21        3.60        3.38      5.73 o
 -10   4  21        2.07       -4.66      4.66 o
  -9   4  21        3.40       -0.77      4.23 o
  -8   4  21        0.67       -1.11     13.52 o
  -7   4  21       25.25       35.68     11.28 o
  -6   4  21        8.05       15.86      9.23 o
 -12   0  22        0.14        9.54      4.92 o
 -11   0  22        0.48        3.85      6.52 o
 -10   0  22        3.12        6.21      6.29 o
  -9   0  22        6.63       -4.52      6.04 o
  -8   0  22        5.49       -4.74      7.01 o
  -6   0  22       16.45       13.53      9.59 o
 -12   1  22       17.80       14.50      5.87 o
 -11   1  22       10.75        9.62      5.54 o
 -10   1  22        6.98       -0.76      5.88 o
  -9   1  22       25.46       18.81      6.31 o
  -8   1  22        6.95       -2.05      4.80 o
  -7   1  22       21.63       32.62      7.63 o
  -6   1  22        0.38        1.97      7.93 o
 -12   2  22       11.07       35.38      7.80 o
 -11   2  22       22.04       15.68      6.54 o
 -10   2  22       11.19        2.63      4.99 o
  -9   2  22        1.56       12.62      6.06 o
  -8   2  22        0.04       -3.67      5.06 o
  -7   2  22        0.24        0.19      5.73 o
  -6   2  22        8.66        4.35      8.23 o
 -11   3  22      106.37      110.33     11.91 o
 -10   3  22       48.77       53.84      7.13 o
  -9   3  22       40.63       50.21      9.95 o
  -8   3  22       22.00       15.30      8.93 o
  -7   3  22        2.27       -3.77      7.98 o
 -12   1  23        0.18       -3.11      6.82 o
 -11   1  23        1.90       -4.48      4.48 o
 -10   1  23       49.05       49.74      8.26 o
  -9   1  23       16.00       17.76      6.25 o
  -8   1  23        0.66       -1.65      4.77 o
 -10   2  23       85.64       81.17     10.32 o
  -9   2  23        1.61        4.47      5.72 o
 
